# Supplementary material for: Aquadi-n-but­yl(5-methyl­pyrazine-2-carboxyl­ato)tin(IV) methanol solvate
Source: Acta Crystallogr Sect E Struct Rep Online. 2008 Jun 7;64(Pt 7):m864. doi: 10.1107/S1600536808016140 (PMC2961732; doi:10.1107/S1600536808016140)
Supplement: Supplementary file 1 [file e-64-0m864-sup1.cif]

##############################################################################
###                                                                        ###
###        Electronic paper (Acta Crystallographica Section E)             ###
###                                                                        ###
##############################################################################
#                                                                            #
# This CIF contains the data in a paper accepted for publication in Acta     #
# Crystallographica Section E. It conforms to the requirements of Notes      #
# for Authors for Section E, and has been peer reviewed under the auspices   #
# of the IUCr Commission on Journals.                                        #
#                                                                            #
# Full details of the Crystallographic Information File format               #
# are given in the paper "The Crystallographic Information File (CIF):       #
# a New Standard Archive File for Crystallography" by S. R. Hall, F. H.      #
# Allen and I. D. Brown [Acta Cryst. (1991), A47, 655-685].                  #
#                                                                            #
# The current version of the core CIF dictionary is obtainable from          #
# ftp://ftp.iucr.org/pub/cif_core.dic. The current version number is 2.4.    #
#                                                                            #
# Software is freely available for graphical display of the structure(s) in  #
# this CIF.  For information consult the CIF home page http://www.iucr.org/  #
# cif/home.html                                                              #
#                                                                            #
# This file may be used for bona fide research purposes within the           #
# scientific community so long as proper attribution is given to the journal # 
# article from which it was obtained.                                        #
#                                                                            #
##############################################################################
                                             
data_I
_audit_creation_method     SHELXL97
_chemical_name_systematic
;
Aquadi-<i>n</i>-butyl(5-methylpyrazine-2-carboxylato)tin(IV) methanol solvate
;
_chemical_name_common     ?
_chemical_formula_moiety     'C20 H30 N4 O5 Sn , C H4 O'
_chemical_formula_sum     'C21 H34 N4 O6 Sn'
_chemical_formula_iupac     '[Sn (C4 H9)2 (C6 H5 N2 O2)2 (H2 O)], C H4 O'
_chemical_formula_weight     557.21
_chemical_melting_point     ?
_symmetry_cell_setting     monoclinic
_symmetry_space_group_name_H-M     'C 2/c'
_symmetry_space_group_name_Hall     '-C 2yc'
loop_
    _symmetry_equiv_pos_as_xyz
    'x, y, z'
    '-x, y, -z+1/2'
    'x+1/2, y+1/2, z'
    '-x+1/2, y+1/2, -z+1/2'
    '-x, -y, -z'
    'x, -y, z-1/2'
    '-x+1/2, -y+1/2, -z'
    'x+1/2, -y+1/2, z-1/2'
_cell_length_a     20.609(5)
_cell_length_b     17.119(4)
_cell_length_c     14.558(3)
_cell_angle_alpha     90.00
_cell_angle_beta     98.178(3)
_cell_angle_gamma     90.00
_cell_volume     5084(2)
_cell_formula_units_Z     8
_cell_measurement_reflns_used     4606
_cell_measurement_theta_min     2.379
_cell_measurement_theta_max     25.262
_cell_measurement_temperature     298(2)
_exptl_crystal_description     block
_exptl_crystal_colour     colourless
_exptl_crystal_size_max     0.58
_exptl_crystal_size_mid     0.56
_exptl_crystal_size_min     0.49
_exptl_crystal_density_diffrn     1.456
_exptl_crystal_density_meas     ?
_exptl_crystal_density_method     'not measured'
_exptl_crystal_F_000     2288
_exptl_absorpt_coefficient_mu     1.046
_exptl_absorpt_correction_type     multi-scan
_exptl_absorpt_process_details     '(SADABS; Bruker, 1998)'
_exptl_absorpt_correction_T_min     0.582
_exptl_absorpt_correction_T_max     0.628
_exptl_special_details
;
;
_diffrn_ambient_temperature     298(2)
_diffrn_radiation_type     MoK\a
_diffrn_radiation_wavelength     0.71073
_diffrn_radiation_source     'fine-focus sealed tube'
_diffrn_radiation_monochromator     graphite
_diffrn_measurement_device_type     'Bruker SMART CCD'
_diffrn_measurement_method     \w
_diffrn_detector_area_resol_mean     ?
_diffrn_reflns_number     12959
_diffrn_reflns_av_R_equivalents     0.0392
_diffrn_reflns_av_sigmaI/netI     0.0445
_diffrn_reflns_theta_min     1.55
_diffrn_reflns_theta_max     25.01
_diffrn_reflns_theta_full     25.01
_diffrn_measured_fraction_theta_max     0.996
_diffrn_measured_fraction_theta_full     0.996
_diffrn_reflns_limit_h_min     -15
_diffrn_reflns_limit_h_max     24
_diffrn_reflns_limit_k_min     -20
_diffrn_reflns_limit_k_max     20
_diffrn_reflns_limit_l_min     -17
_diffrn_reflns_limit_l_max     17
_diffrn_standards_number     0
_diffrn_standards_interval_count     ?
_diffrn_standards_interval_time     ?
_diffrn_standards_decay_%     ?
_refine_special_details
;
Refinement of <i>F</i>^2^ against ALL reflections. The weighted <i>R</i>-factor
<i>wR</i> and goodness of fit <i>S</i> are based on <i>F</i>^2^, conventional
<i>R</i>-factors <i>R</i> are based on <i>F</i>, with <i>F</i> set to zero for
negative <i>F</i>^2^. The threshold expression of <i>F</i>^2^ >
\s(<i>F</i>^2^) is used only for calculating <i>R</i>-factors(gt) <i>etc</i>.
and is not relevant to the choice of reflections for refinement.
<i>R</i>-factors based on <i>F</i>^2^ are statistically about twice as large
as those based on <i>F</i>, and <i>R</i>- factors based on ALL data will be
even larger.
;
_reflns_number_total     4462
_reflns_number_gt     2981
_reflns_threshold_expression     I>2\s(I)
_refine_ls_structure_factor_coef     Fsqd
_refine_ls_matrix_type     full
_refine_ls_R_factor_all     0.0720
_refine_ls_R_factor_gt     0.0358
_refine_ls_wR_factor_gt     0.0875
_refine_ls_wR_factor_ref     0.1216
_refine_ls_goodness_of_fit_ref     1.117
_refine_ls_restrained_S_all     1.141
_refine_ls_number_reflns     4462
_refine_ls_number_parameters     289
_refine_ls_number_restraints     12
_refine_ls_hydrogen_treatment     constr
_refine_ls_weighting_scheme     calc
_refine_ls_weighting_details
      'calc w = 1/[\s^2^(Fo^2^)+(0.0455P)^2^+11.2132P] where P=(Fo^2^+2Fc^2^)/3'
_atom_sites_solution_hydrogens     geom
_atom_sites_solution_primary     direct
_atom_sites_solution_secondary     difmap
_refine_ls_shift/su_max     0.002
_refine_ls_shift/su_mean     0.000
_refine_diff_density_max     0.577
_refine_diff_density_min     -0.667
_refine_ls_extinction_method     none
_refine_ls_extinction_coef     ?
loop_
    _atom_type_symbol
    _atom_type_description
    _atom_type_scat_dispersion_real
    _atom_type_scat_dispersion_imag
    _atom_type_scat_source
    'C' 'C' 0.0033 0.0016
                         'International Tables Vol C Tables 4.2.6.8 and 6.1.1.4'
    'H' 'H' 0.0000 0.0000
                         'International Tables Vol C Tables 4.2.6.8 and 6.1.1.4'
    'N' 'N' 0.0061 0.0033
                         'International Tables Vol C Tables 4.2.6.8 and 6.1.1.4'
    'O' 'O' 0.0106 0.0060
                         'International Tables Vol C Tables 4.2.6.8 and 6.1.1.4'
    'Sn' 'Sn' -0.6537 1.4246
                         'International Tables Vol C Tables 4.2.6.8 and 6.1.1.4'
_computing_data_collection     'SMART (Bruker, 1998)'
_computing_cell_refinement     'SAINT (Bruker, 1998)'
_computing_data_reduction     'SAINT (Bruker, 1998)'
_computing_structure_solution     'SHELXS97 (Sheldrick, 2008)'
_computing_structure_refinement     'SHELXL97 (Sheldrick, 2008)'
_computing_molecular_graphics     'SHELXTL (Sheldrick, 2008)'
_computing_publication_material     'SHELXL97 (Sheldrick, 2008)'
loop_
    _atom_site_type_symbol
    _atom_site_label
    _atom_site_fract_x
    _atom_site_fract_y
    _atom_site_fract_z
    _atom_site_U_iso_or_equiv
    _atom_site_adp_type
    _atom_site_calc_flag
    _atom_site_refinement_flags
    _atom_site_occupancy
    _atom_site_disorder_assembly
    _atom_site_disorder_group
    Sn Sn1 0.256428(17) 1.005653(19) 0.41391(2) 0.05022(15) Uani d . 1 . .
    N N1 0.3679(2) 0.9489(2) 0.4509(3) 0.0496(10) Uani d . 1 . .
    N N2 0.4975(2) 0.9001(3) 0.4682(4) 0.0746(15) Uani d . 1 . .
    N N3 0.1453(2) 1.0475(3) 0.4696(3) 0.0597(12) Uani d . 1 . .
    N N4 0.0240(3) 1.1105(4) 0.4929(4) 0.0858(17) Uani d . 1 . .
    O O1 0.30863(18) 1.0137(2) 0.2956(2) 0.0579(9) Uani d . 1 . .
    O O2 0.4017(2) 1.0160(3) 0.2351(3) 0.0784(12) Uani d . 1 . .
    O O3 0.18771(19) 1.0558(2) 0.3031(3) 0.0673(11) Uani d . 1 . .
    O O4 0.09289(19) 1.1052(3) 0.2392(3) 0.0757(12) Uani d . 1 . .
    O O5 0.26009(19) 0.9499(2) 0.5931(3) 0.0736(11) Uani d . 1 . .
    H H1 0.2327 0.9135 0.5983 0.088 Uiso d R 1 . .
    H H2 0.2730 0.9647 0.6484 0.088 Uiso d R 1 . .
    C C1 0.3704(3) 1.0012(3) 0.2976(4) 0.0529(13) Uani d . 1 . .
    C C2 0.4039(3) 0.9618(3) 0.3833(4) 0.0513(13) Uani d . 1 . .
    C C3 0.4686(3) 0.9380(4) 0.3940(4) 0.0679(16) Uani d . 1 . .
    H H3 0.4932 0.9491 0.3467 0.082 Uiso calc R 1 . .
    C C4 0.4612(3) 0.8866(3) 0.5350(4) 0.0620(15) Uani d . 1 . .
    C C5 0.3965(3) 0.9124(3) 0.5273(4) 0.0591(14) Uani d . 1 . .
    H H5 0.3727 0.9042 0.5762 0.071 Uiso calc R 1 . .
    C C6 0.4918(3) 0.8426(4) 0.6191(4) 0.090(2) Uani d . 1 . .
    H H6A 0.5364 0.8300 0.6129 0.135 Uiso calc R 1 . .
    H H6B 0.4677 0.7953 0.6250 0.135 Uiso calc R 1 . .
    H H6C 0.4910 0.8743 0.6733 0.135 Uiso calc R 1 . .
    C C7 0.1295(3) 1.0804(3) 0.3063(4) 0.0586(14) Uani d . 1 . .
    C C8 0.1057(3) 1.0790(3) 0.3989(4) 0.0532(13) Uani d . 1 . .
    C C9 0.0454(3) 1.1085(4) 0.4106(5) 0.0747(18) Uani d . 1 . .
    H H9 0.0183 1.1279 0.3591 0.090 Uiso calc R 1 . .
    C C10 0.0627(3) 1.0788(4) 0.5628(5) 0.0722(17) Uani d . 1 . .
    C C11 0.1233(3) 1.0474(4) 0.5517(4) 0.0729(17) Uani d . 1 . .
    H H11 0.1492 1.0256 0.6027 0.087 Uiso calc R 1 . .
    C C12 0.0393(4) 1.0786(5) 0.6554(5) 0.103(3) Uani d . 1 . .
    H H12A -0.0033 1.1022 0.6499 0.155 Uiso calc R 1 . .
    H H12B 0.0694 1.1076 0.6989 0.155 Uiso calc R 1 . .
    H H12C 0.0368 1.0258 0.6767 0.155 Uiso calc R 1 . .
    C C13 0.2915(4) 1.1117(4) 0.4756(5) 0.091(2) Uani d D 1 . .
    H H13A 0.3165 1.1364 0.4319 0.110 Uiso calc R 1 . .
    H H13B 0.2532 1.1442 0.4778 0.110 Uiso calc R 1 . .
    C C14 0.3295(5) 1.1185(4) 0.5624(6) 0.128(3) Uani d D 1 . .
    H H14A 0.3671 1.0843 0.5633 0.153 Uiso calc R 1 . .
    H H14B 0.3038 1.0990 0.6084 0.153 Uiso calc R 1 . .
    C C15 0.3547(4) 1.1996(4) 0.5931(7) 0.111(3) Uani d D 1 . .
    H H15A 0.3814 1.2197 0.5488 0.133 Uiso calc R 1 . .
    H H15B 0.3178 1.2346 0.5938 0.133 Uiso calc R 1 . .
    C C16 0.3937(5) 1.1977(5) 0.6860(7) 0.139(4) Uani d D 1 . .
    H H16A 0.4091 1.2494 0.7029 0.208 Uiso calc R 1 . .
    H H16B 0.4305 1.1634 0.6854 0.208 Uiso calc R 1 . .
    H H16C 0.3670 1.1792 0.7303 0.208 Uiso calc R 1 . .
    C C17 0.2167(3) 0.8926(3) 0.3962(4) 0.0697(17) Uani d D 1 . .
    H H17A 0.2404 0.8590 0.4431 0.084 Uiso calc R 1 . .
    H H17B 0.1716 0.8946 0.4079 0.084 Uiso calc R 1 . .
    C C18 0.2177(4) 0.8561(4) 0.3060(5) 0.107(3) Uani d D 1 . .
    H H18A 0.2627 0.8497 0.2950 0.129 Uiso calc R 1 . .
    H H18B 0.1955 0.8895 0.2577 0.129 Uiso calc R 1 . .
    C C19 0.1832(6) 0.7749(5) 0.3022(7) 0.148(4) Uani d D 1 . .
    H H19A 0.2050 0.7431 0.3525 0.178 Uiso calc R 1 . .
    H H19B 0.1384 0.7826 0.3133 0.178 Uiso calc R 1 . .
    C C20 0.1821(7) 0.7340(7) 0.2212(9) 0.217(7) Uani d D 1 . .
    H H20A 0.1597 0.6853 0.2258 0.326 Uiso calc R 1 . .
    H H20B 0.2262 0.7240 0.2103 0.326 Uiso calc R 1 . .
    H H20C 0.1596 0.7640 0.1707 0.326 Uiso calc R 1 . .
    C C21 0.1267(4) 0.7823(4) 0.5608(5) 0.104(3) Uani d . 1 . .
    H H21A 0.1147 0.7483 0.6081 0.156 Uiso calc R 1 . .
    H H21B 0.1551 0.7550 0.5249 0.156 Uiso calc R 1 . .
    H H21C 0.0879 0.7986 0.5210 0.156 Uiso calc R 1 . .
    O O6 0.1586(3) 0.8466(3) 0.6014(4) 0.123(2) Uani d U 1 . .
    H H6 0.1340 0.8703 0.6312 0.147 Uiso d R 1 . .
loop_
    _atom_site_aniso_label
    _atom_site_aniso_U_11
    _atom_site_aniso_U_22
    _atom_site_aniso_U_33
    _atom_site_aniso_U_12
    _atom_site_aniso_U_13
    _atom_site_aniso_U_23
    Sn1 0.0454(2) 0.0530(2) 0.0517(2) 0.00077(18) 0.00511(16) -0.00375(17)
    N1 0.048(2) 0.050(2) 0.051(3) 0.001(2) 0.006(2) -0.002(2)
    N2 0.057(3) 0.092(4) 0.074(3) 0.017(3) 0.004(3) 0.000(3)
    N3 0.055(3) 0.062(3) 0.062(3) 0.010(2) 0.010(2) 0.000(2)
    N4 0.066(3) 0.111(5) 0.084(4) 0.014(3) 0.024(3) 0.010(3)
    O1 0.046(2) 0.077(2) 0.050(2) 0.0019(19) 0.0050(17) 0.0063(18)
    O2 0.065(3) 0.114(3) 0.059(3) 0.007(2) 0.018(2) 0.018(2)
    O3 0.056(2) 0.088(3) 0.058(2) 0.019(2) 0.0097(19) 0.005(2)
    O4 0.057(2) 0.110(3) 0.058(3) 0.018(2) 0.002(2) 0.011(2)
    O5 0.072(3) 0.078(3) 0.069(3) -0.014(2) 0.003(2) 0.000(2)
    C1 0.053(3) 0.058(3) 0.047(3) 0.001(3) 0.007(3) -0.003(3)
    C2 0.049(3) 0.056(3) 0.049(3) 0.004(3) 0.006(3) -0.007(2)
    C3 0.061(4) 0.083(4) 0.061(4) 0.012(3) 0.012(3) -0.006(3)
    C4 0.061(4) 0.058(3) 0.063(4) 0.009(3) -0.005(3) -0.001(3)
    C5 0.058(4) 0.064(3) 0.054(3) -0.002(3) 0.002(3) -0.007(3)
    C6 0.087(5) 0.103(5) 0.077(5) 0.022(4) 0.000(4) 0.009(4)
    C7 0.051(3) 0.063(3) 0.060(4) 0.000(3) 0.001(3) -0.004(3)
    C8 0.048(3) 0.054(3) 0.058(3) 0.002(3) 0.007(3) -0.004(3)
    C9 0.052(4) 0.096(5) 0.075(4) 0.011(3) 0.006(3) 0.009(4)
    C10 0.072(4) 0.076(4) 0.073(4) 0.006(4) 0.024(4) 0.002(3)
    C11 0.074(4) 0.082(4) 0.062(4) 0.016(4) 0.010(3) 0.001(3)
    C12 0.101(6) 0.129(7) 0.090(5) 0.021(5) 0.048(5) 0.011(5)
    C13 0.122(6) 0.059(4) 0.084(5) 0.006(4) -0.020(5) -0.013(3)
    C14 0.136(8) 0.087(6) 0.148(8) -0.019(5) -0.023(7) -0.027(5)
    C15 0.102(6) 0.070(5) 0.157(8) -0.022(4) 0.007(6) -0.034(5)
    C16 0.165(10) 0.097(6) 0.153(9) -0.007(6) 0.016(8) -0.028(6)
    C17 0.071(4) 0.053(3) 0.083(4) -0.013(3) 0.005(3) -0.003(3)
    C18 0.131(7) 0.083(5) 0.108(6) -0.028(5) 0.021(5) -0.037(4)
    C19 0.191(11) 0.111(7) 0.142(9) -0.040(7) 0.023(8) -0.055(6)
    C20 0.265(17) 0.138(10) 0.244(16) -0.054(11) 0.022(13) -0.074(11)
    C21 0.115(6) 0.093(5) 0.107(6) -0.020(5) 0.028(5) -0.019(5)
    O6 0.118(4) 0.129(4) 0.134(4) -0.045(4) 0.065(3) -0.047(3)
_geom_special_details
;
All e.s.d.'s (except the e.s.d. in the dihedral angle between two l.s. planes)
are estimated using the full covariance matrix. The cell e.s.d.'s are taken
into account individually in the estimation of e.s.d.'s in distances, angles
and torsion angles; correlations between e.s.d.'s in cell parameters are only
used when they are defined by crystal symmetry. An approximate (isotropic)
treatment of cell e.s.d.'s is used for estimating e.s.d.'s involving l.s.
planes.
;
loop_
    _geom_bond_atom_site_label_1
    _geom_bond_atom_site_label_2
    _geom_bond_site_symmetry_2
    _geom_bond_distance
    _geom_bond_publ_flag
    Sn1 C17 . 2.103(5) y
    Sn1 C13 . 2.107(6) y
    Sn1 O1 . 2.161(4) y
    Sn1 O3 . 2.167(4) y
    Sn1 N1 . 2.481(4) y
    Sn1 N3 . 2.635(5) y
    Sn1 O5 . 2.770(4) y
    N1 C2 . 1.331(6) ?
    N1 C5 . 1.337(6) ?
    N2 C3 . 1.326(7) ?
    N2 C4 . 1.330(8) ?
    N3 C8 . 1.333(6) ?
    N3 C11 . 1.337(7) ?
    N4 C10 . 1.317(8) ?
    N4 C9 . 1.334(8) ?
    O1 C1 . 1.288(6) ?
    O2 C1 . 1.215(7) ?
    O3 C7 . 1.278(6) ?
    O4 C7 . 1.223(6) ?
    O5 H2 . 0.8500 ?
    O5 H1 . 0.8500 ?
    C1 C2 . 1.498(7) ?
    C2 C3 . 1.383(7) ?
    C3 H3 . 0.9300 ?
    C4 C5 . 1.395(8) ?
    C4 C6 . 1.498(8) ?
    C5 H5 . 0.9300 ?
    C6 H6A . 0.9600 ?
    C6 H6B . 0.9600 ?
    C6 H6C . 0.9600 ?
    C7 C8 . 1.498(8) ?
    C8 C9 . 1.376(8) ?
    C9 H9 . 0.9300 ?
    C10 C11 . 1.390(8) ?
    C10 C12 . 1.494(9) ?
    C11 H11 . 0.9300 ?
    C12 H12A . 0.9600 ?
    C12 H12B . 0.9600 ?
    C12 H12C . 0.9600 ?
    C13 C14 . 1.392(9) ?
    C13 H13A . 0.9700 ?
    C13 H13B . 0.9700 ?
    C14 C15 . 1.526(8) ?
    C14 H14A . 0.9700 ?
    C14 H14B . 0.9700 ?
    C15 C16 . 1.473(10) ?
    C15 H15A . 0.9700 ?
    C15 H15B . 0.9700 ?
    C16 H16A . 0.9600 ?
    C16 H16B . 0.9600 ?
    C16 H16C . 0.9600 ?
    C17 C18 . 1.456(8) ?
    C17 H17A . 0.9700 ?
    C17 H17B . 0.9700 ?
    C18 C19 . 1.558(9) ?
    C18 H18A . 0.9700 ?
    C18 H18B . 0.9700 ?
    C19 C20 . 1.369(11) ?
    C19 H19A . 0.9700 ?
    C19 H19B . 0.9700 ?
    C20 H20A . 0.9600 ?
    C20 H20B . 0.9600 ?
    C20 H20C . 0.9600 ?
    C21 O6 . 1.372(8) ?
    C21 H21A . 0.9600 ?
    C21 H21B . 0.9600 ?
    C21 H21C . 0.9600 ?
    O6 H6 . 0.8200 ?
loop_
    _geom_angle_atom_site_label_1
    _geom_angle_atom_site_label_2
    _geom_angle_atom_site_label_3
    _geom_angle_site_symmetry_1
    _geom_angle_site_symmetry_3
    _geom_angle
    _geom_angle_publ_flag
    C17 Sn1 C13 . . 161.7(3) n
    C17 Sn1 O1 . . 100.9(2) n
    C13 Sn1 O1 . . 96.1(2) n
    C17 Sn1 O3 . . 94.1(2) n
    C13 Sn1 O3 . . 97.1(2) n
    O1 Sn1 O3 . . 74.24(14) n
    C17 Sn1 N1 . . 89.9(2) n
    C13 Sn1 N1 . . 89.6(2) n
    O1 Sn1 N1 . . 69.34(14) n
    O3 Sn1 N1 . . 143.46(14) n
    C17 Sn1 N3 . . 87.0(2) n
    C13 Sn1 N3 . . 84.0(2) n
    O1 Sn1 N3 . . 141.33(14) n
    O3 Sn1 N3 . . 67.44(15) n
    N1 Sn1 N3 . . 149.10(14) n
    C17 Sn1 O5 . . 75.89(18) n
    C13 Sn1 O5 . . 86.2(2) n
    O1 Sn1 O5 . . 145.38(13) n
    O3 Sn1 O5 . . 139.93(13) n
    N1 Sn1 O5 . . 76.15(13) n
    N3 Sn1 O5 . . 73.29(13) n
    C2 N1 C5 . . 117.8(5) ?
    C2 N1 Sn1 . . 111.8(3) ?
    C5 N1 Sn1 . . 130.4(4) ?
    C3 N2 C4 . . 116.5(5) ?
    C8 N3 C11 . . 116.3(5) ?
    C8 N3 Sn1 . . 109.6(3) ?
    C11 N3 Sn1 . . 134.0(4) ?
    C10 N4 C9 . . 116.3(6) ?
    C1 O1 Sn1 . . 125.1(3) ?
    C7 O3 Sn1 . . 128.4(4) ?
    H2 O5 Sn1 . . 138.8 ?
    Sn1 O5 H1 . . 113.9 ?
    Sn1 O5 H2 . . 138.8 ?
    H1 O5 H2 . . 105.0 ?
    O2 C1 O1 . . 125.3(5) ?
    O2 C1 C2 . . 119.2(5) ?
    O1 C1 C2 . . 115.5(5) ?
    N1 C2 C3 . . 119.9(5) ?
    N1 C2 C1 . . 116.8(5) ?
    C3 C2 C1 . . 123.3(5) ?
    N2 C3 C2 . . 123.4(6) ?
    N2 C3 H3 . . 118.3 ?
    C2 C3 H3 . . 118.3 ?
    N2 C4 C5 . . 121.1(5) ?
    N2 C4 C6 . . 118.0(5) ?
    C5 C4 C6 . . 120.9(6) ?
    N1 C5 C4 . . 121.2(6) ?
    N1 C5 H5 . . 119.4 ?
    C4 C5 H5 . . 119.4 ?
    C4 C6 H6A . . 109.5 ?
    C4 C6 H6B . . 109.5 ?
    H6A C6 H6B . . 109.5 ?
    C4 C6 H6C . . 109.5 ?
    H6A C6 H6C . . 109.5 ?
    H6B C6 H6C . . 109.5 ?
    O4 C7 O3 . . 124.2(6) ?
    O4 C7 C8 . . 118.7(5) ?
    O3 C7 C8 . . 117.2(5) ?
    N3 C8 C9 . . 121.1(5) ?
    N3 C8 C7 . . 117.3(5) ?
    C9 C8 C7 . . 121.6(5) ?
    N4 C9 C8 . . 122.8(6) ?
    N4 C9 H9 . . 118.6 ?
    C8 C9 H9 . . 118.6 ?
    N4 C10 C11 . . 121.6(6) ?
    N4 C10 C12 . . 117.4(6) ?
    C11 C10 C12 . . 121.0(6) ?
    N3 C11 C10 . . 121.9(6) ?
    N3 C11 H11 . . 119.0 ?
    C10 C11 H11 . . 119.0 ?
    C10 C12 H12A . . 109.5 ?
    C10 C12 H12B . . 109.5 ?
    H12A C12 H12B . . 109.5 ?
    C10 C12 H12C . . 109.5 ?
    H12A C12 H12C . . 109.5 ?
    H12B C12 H12C . . 109.5 ?
    C14 C13 Sn1 . . 125.0(5) ?
    C14 C13 H13A . . 106.1 ?
    Sn1 C13 H13A . . 106.1 ?
    C14 C13 H13B . . 106.1 ?
    Sn1 C13 H13B . . 106.1 ?
    H13A C13 H13B . . 106.3 ?
    C13 C14 C15 . . 117.7(7) ?
    C13 C14 H14A . . 107.9 ?
    C15 C14 H14A . . 107.9 ?
    C13 C14 H14B . . 107.9 ?
    C15 C14 H14B . . 107.9 ?
    H14A C14 H14B . . 107.2 ?
    C16 C15 C14 . . 111.6(7) ?
    C16 C15 H15A . . 109.3 ?
    C14 C15 H15A . . 109.3 ?
    C16 C15 H15B . . 109.3 ?
    C14 C15 H15B . . 109.3 ?
    H15A C15 H15B . . 108.0 ?
    C15 C16 H16A . . 109.5 ?
    C15 C16 H16B . . 109.5 ?
    H16A C16 H16B . . 109.5 ?
    C15 C16 H16C . . 109.5 ?
    H16A C16 H16C . . 109.5 ?
    H16B C16 H16C . . 109.5 ?
    C18 C17 Sn1 . . 116.8(4) ?
    C18 C17 H17A . . 108.1 ?
    Sn1 C17 H17A . . 108.1 ?
    C18 C17 H17B . . 108.1 ?
    Sn1 C17 H17B . . 108.1 ?
    H17A C17 H17B . . 107.3 ?
    C17 C18 C19 . . 110.5(6) ?
    C17 C18 H18A . . 109.6 ?
    C19 C18 H18A . . 109.6 ?
    C17 C18 H18B . . 109.6 ?
    C19 C18 H18B . . 109.6 ?
    H18A C18 H18B . . 108.1 ?
    C20 C19 C18 . . 116.0(9) ?
    C20 C19 H19A . . 108.3 ?
    C18 C19 H19A . . 108.3 ?
    C20 C19 H19B . . 108.3 ?
    C18 C19 H19B . . 108.3 ?
    H19A C19 H19B . . 107.4 ?
    C19 C20 H20A . . 109.5 ?
    C19 C20 H20B . . 109.5 ?
    H20A C20 H20B . . 109.5 ?
    C19 C20 H20C . . 109.5 ?
    H20A C20 H20C . . 109.5 ?
    H20B C20 H20C . . 109.5 ?
    O6 C21 H21A . . 109.5 ?
    O6 C21 H21B . . 109.5 ?
    H21A C21 H21B . . 109.5 ?
    O6 C21 H21C . . 109.5 ?
    H21A C21 H21C . . 109.5 ?
    H21B C21 H21C . . 109.5 ?
    C21 O6 H6 . . 109.3 ?
loop_
    _geom_hbond_atom_site_label_D
    _geom_hbond_atom_site_label_H
    _geom_hbond_atom_site_label_A
    _geom_hbond_site_symmetry_A
    _geom_hbond_distance_DH
    _geom_hbond_distance_HA
    _geom_hbond_distance_DA
    _geom_hbond_angle_DHA
    O5 H1 O6 . 0.85 1.92 2.755(6) 169
    O5 H2 O1 6_576 0.85 2.19 3.039(5) 172
    O6 H6 O4 6_576 0.82 1.93 2.703(6) 156
data_global
_journal_date_recd_electronic     2008-04-23
_journal_date_accepted     2008-05-28
_journal_name_full     'Acta Crystallographica, Section E'
_journal_year     2008
_journal_volume     64
_journal_issue      7
_journal_page_first     m864
_journal_page_last     m864
_journal_paper_category     QM
_journal_coeditor_code     HB2726
_publ_contact_author_name     'Professor Zhongjun Gao'
_publ_contact_author_address
;
Deapartment of Chemistry
Jining University
Shandong 273155
People's Republic of China
;
_publ_contact_author_email     zhongjungao@yahoo.cn
_publ_contact_author_fax     ?
_publ_contact_author_phone     ?
_publ_section_title
;
Aquadi-<i>n</i>-butyl(5-methylpyrazine-2-carboxylato)tin(IV) methanol solvate
;
loop_
    _publ_author_name
    _publ_author_address
    'Zhongjun Gao'
;
Deapartment of Chemistry
Jining University
Shandong 273155
People's Republic of China
;
