# Supplementary material for: Aquadi-n-but­yl(5-methyl­pyrazine-2-carboxyl­ato)tin(IV) methanol solvate
Source: Acta Crystallogr Sect E Struct Rep Online. 2008 Jun 7;64(Pt 7):m864. doi: 10.1107/S1600536808016140 (PMC2961732; doi:10.1107/S1600536808016140)
Supplement: Supplementary file 2 [file e-64-0m864-Isup2.hkl]

# 
# h,k,l, Fc-squared, Fo-squared, sigma(Fo-squared) and status flag 
# 
data_I
_shelx_title ' I in C2/c' 
_shelx_refln_list_code          4 
_shelx_F_calc_maximum      479.98 
_exptl_crystal_F_000      2288.00 
_reflns_d_resolution_high  0.8406 
 
loop_ 
 _symmetry_equiv_pos_as_xyz 
 'x, y, z' 
 '-x, y, -z+1/2' 
 'x+1/2, y+1/2, z' 
 '-x+1/2, y+1/2, -z+1/2' 
 '-x, -y, -z' 
 'x, -y, z-1/2' 
 '-x+1/2, -y+1/2, -z' 
 'x+1/2, -y+1/2, z-1/2' 
 
_cell_length_a    20.6090 
_cell_length_b    17.1189 
_cell_length_c    14.5581 
_cell_angle_alpha  90.000 
_cell_angle_beta   98.178 
_cell_angle_gamma  90.000 
 
_shelx_F_squared_multiplier     1.000 
 
loop_ 
 _refln_index_h 
 _refln_index_k 
 _refln_index_l 
 _refln_F_squared_calc 
 _refln_F_squared_meas 
 _refln_F_squared_sigma 
 _refln_observed_status 
   2   0   0   148367.25   147101.19   5212.86 o 
   4   0   0    21046.35    23406.99    494.39 o 
   6   0   0    40439.14    42584.63   1303.58 o 
   8   0   0   141025.08   151582.44   3144.09 o 
  10   0   0    21169.29    24140.02    723.41 o 
  12   0   0    17456.88    16429.88    431.07 o 
  14   0   0    35401.31    34259.34    800.21 o 
  16   0   0    12757.50    12074.85    384.79 o 
  18   0   0    11187.22    10989.63    380.12 o 
  20   0   0     6382.21     5799.52    432.77 o 
  22   0   0      307.63      334.36    187.52 o 
   1   1   0     1551.07     1154.13     33.82 o 
   3   1   0      388.48      303.50     26.88 o 
   5   1   0     7830.16     7835.37    141.15 o 
   7   1   0     3656.41     3363.04    112.97 o 
   9   1   0    37036.41    37879.59    578.56 o 
  11   1   0     1684.82     1676.73     77.65 o 
  13   1   0     8228.97     8045.78    192.96 o 
  15   1   0     8349.27     8796.57    217.35 o 
  17   1   0     7075.29     6997.29    202.92 o 
  19   1   0     5320.31     5536.12    189.80 o 
  21   1   0     5274.76     5586.32    302.46 o 
  23   1   0     1995.42     1833.76    316.44 o 
   2   2   0    90424.04    86465.45   1313.01 o 
   4   2   0    84452.49    82976.38   1363.90 o 
   6   2   0   143540.42   146689.75   2031.75 o 
   8   2   0    96872.51    95849.22   1356.18 o 
  10   2   0    30525.36    28452.09    457.88 o 
  12   2   0    20158.09    20878.32    368.11 o 
  14   2   0    28072.54    30160.67    510.50 o 
  16   2   0    14835.56    14940.08    313.17 o 
  18   2   0    11721.27    11454.87    277.95 o 
  20   2   0     4764.16     4566.94    218.10 o 
  22   2   0      754.03      777.03    236.06 o 
  24   2   0      529.65      438.28    214.72 o 
   1   3   0     4403.48     4584.10     64.82 o 
   3   3   0    19224.16    19842.72    358.94 o 
   5   3   0      137.00       75.99     34.84 o 
   7   3   0    23065.77    22875.65    624.49 o 
   9   3   0    16055.02    15267.79    391.98 o 
  11   3   0     7862.70     7341.41    247.42 o 
  13   3   0     5397.82     4784.51    146.84 o 
  15   3   0    11209.99    11404.83    285.02 o 
  17   3   0     3960.43     4379.41    162.91 o 
  19   3   0     5739.20     5990.18    292.67 o 
  21   3   0     3931.73     3669.80    389.89 o 
  23   3   0     2039.86     2123.98    339.50 o 
   0   4   0    32164.71    32987.79    591.68 o 
   2   4   0   229978.89   223189.06   2528.32 o 
   4   4   0     7902.19     7097.75    180.36 o 
   6   4   0    81170.63    81728.43   3380.12 o 
   8   4   0    56404.82    57758.54   2859.43 o 
  10   4   0    34989.17    33840.34   1245.38 o 
  12   4   0    25220.50    26097.53   1070.40 o 
  14   4   0    20199.55    20778.90    475.07 o 
  16   4   0    18782.47    20368.09    459.47 o 
  18   4   0    10511.09    10824.17    327.74 o 
  20   4   0     2462.69     2553.40    306.40 o 
  22   4   0     1506.52     1662.61    206.10 o 
   1   5   0    35833.34    35931.83    437.58 o 
   3   5   0    10635.68    10822.38    186.41 o 
   5   5   0      975.61      659.58     48.75 o 
   7   5   0    17893.26    18237.41    491.37 o 
   9   5   0    11216.53    11913.31    476.33 o 
  11   5   0     6917.19     6861.35    173.34 o 
  13   5   0     2566.67     2329.24    110.31 o 
  15   5   0     5823.56     5452.30    285.66 o 
  17   5   0     2409.03     2322.75    246.34 o 
  19   5   0     4744.88     4601.52    564.61 o 
  21   5   0     3696.05     3939.13    261.13 o 
  23   5   0     2030.84     1850.99    221.60 o 
   0   6   0     5499.07     4968.52    130.74 o 
   2   6   0   119852.02   118489.93   1387.09 o 
   4   6   0    60748.58    59694.02    783.99 o 
   6   6   0    48725.56    47670.82   2078.67 o 
   8   6   0    41805.09    41695.05   2450.19 o 
  10   6   0    30923.59    30890.42   1546.08 o 
  12   6   0    29414.96    29069.19   1202.75 o 
  14   6   0    10517.28     9957.03    538.56 o 
  16   6   0     8696.80     8840.25    280.18 o 
  18   6   0     5044.15     4742.07    423.09 o 
  20   6   0     2240.99     2587.44    222.43 o 
  22   6   0     1475.89     1471.85    215.00 o 
   1   7   0     7340.81     8010.72    135.23 o 
   3   7   0     6224.09     6061.90    107.20 o 
   5   7   0     1023.64      861.21     64.02 o 
   7   7   0     4991.97     5004.68    270.70 o 
   9   7   0     3414.29     2943.31    133.63 o 
  11   7   0     1575.03     1451.75    118.66 o 
  13   7   0      756.69      640.61     79.12 o 
  15   7   0     1118.28      999.17    157.23 o 
  17   7   0     4683.07     4196.37    265.10 o 
  19   7   0     3648.37     3598.29    374.32 o 
  21   7   0     2630.07     2741.16    254.33 o 
   0   8   0    53176.63    51776.43    898.17 o 
   2   8   0    57994.84    57948.60    705.22 o 
   4   8   0    75234.75    74104.27    843.69 o 
   6   8   0    29752.18    29778.05    546.58 o 
   8   8   0    13691.52    14224.69    574.91 o 
  10   8   0    12131.61    13804.55    967.90 o 
  12   8   0    14869.04    14824.35    677.68 o 
  14   8   0     9256.57     8308.78   1008.17 o 
  16   8   0     3987.82     3329.89    314.65 o 
  18   8   0     2630.84     2538.26    288.26 o 
  20   8   0     2234.25     2311.57    249.76 o 
  22   8   0      804.06      619.11    187.10 o 
   1   9   0      289.97      495.50    124.55 o 
   3   9   0    12592.27    11143.07    186.78 o 
   5   9   0     4356.45     3922.09    141.69 o 
   7   9   0      919.70      696.70     85.27 o 
   9   9   0      655.37      502.90    118.01 o 
  11   9   0     1190.20      796.87    105.10 o 
  13   9   0     1769.37     1530.69    265.70 o 
  15   9   0     1179.75      982.39    170.95 o 
  17   9   0     3129.31     3247.29    335.36 o 
  19   9   0     1504.91     1997.84    229.87 o 
  21   9   0     1750.56     2108.73    275.03 o 
   0  10   0    43560.03    42363.25    770.63 o 
   2  10   0    14215.07    14362.64    229.01 o 
   4  10   0    25312.75    25011.12    353.29 o 
   6  10   0    29682.50    29058.76    635.62 o 
   8  10   0    14750.77    15268.09    370.85 o 
  10  10   0     6433.47     6530.86    257.36 o 
  12  10   0     6821.24     6011.70    634.70 o 
  14  10   0     7087.15     7133.60   1022.01 o 
  16  10   0     3000.39     2744.84    242.00 o 
  18  10   0     1562.22     1754.51    222.58 o 
  20  10   0     1710.02     1461.57    234.56 o 
   1  11   0      267.66      173.67     49.32 o 
   3  11   0     3986.10     3820.60    112.42 o 
   5  11   0     1743.58     1392.66     79.68 o 
   7  11   0       43.71       56.23     55.42 o 
   9  11   0     2100.65     1994.54    193.25 o 
  11  11   0     1524.02     1406.22    353.35 o 
  13  11   0     1464.27     1233.02    186.13 o 
  15  11   0      808.09      587.15    163.85 o 
  17  11   0     1659.14     1694.23    306.27 o 
  19  11   0     1147.44     1216.90    209.18 o 
   0  12   0    11775.67    11924.38    301.66 o 
   2  12   0    11670.37    12493.38    265.58 o 
   4  12   0    16662.47    17480.67    483.27 o 
   6  12   0    15616.77    15669.91    610.40 o 
   8  12   0     9557.77     9695.54    456.62 o 
  10  12   0     5018.05     5311.65    480.80 o 
  12  12   0     5933.77     5964.51    645.24 o 
  14  12   0     3839.52     3717.95    321.27 o 
  16  12   0     3348.77     3210.83    296.76 o 
  18  12   0      903.72      896.07    206.20 o 
   1  13   0      162.89       98.09     53.58 o 
   3  13   0        6.99       -4.47     69.24 o 
   5  13   0      895.81     1040.70     91.66 o 
   7  13   0      469.89      446.70    139.91 o 
   9  13   0     1249.41     1038.08    245.01 o 
  11  13   0      844.29      539.12    165.46 o 
  13  13   0     1020.74      830.76    374.67 o 
  15  13   0      872.95     1015.83    233.36 o 
  17  13   0      965.23     1037.42    210.24 o 
   0  14   0     8544.57     9186.10    386.79 o 
   2  14   0    11208.84    11269.07    272.96 o 
   4  14   0     5657.38     5744.53    172.00 o 
   6  14   0     6939.94     7280.07    271.22 o 
   8  14   0     6713.44     6722.07    503.47 o 
  10  14   0     5320.56     5683.05    420.15 o 
  12  14   0     2441.12     2282.85    352.15 o 
  14  14   0     2057.30     1698.91    457.15 o 
  16  14   0     2419.45     2501.47    681.41 o 
   1  15   0       43.00      -15.52     68.53 o 
   3  15   0      540.41      326.57     82.54 o 
   5  15   0      169.64        8.24     82.94 o 
   7  15   0      183.73      -19.73    138.80 o 
   9  15   0      299.91      417.55    262.65 o 
  11  15   0     1546.55     1441.83    251.49 o 
  13  15   0      564.82      216.45    173.46 o 
  15  15   0      579.03      367.34    396.73 o 
   0  16   0     5285.38     5807.35    307.79 o 
   2  16   0     6080.01     5987.81    210.06 o 
   4  16   0     4671.45     4575.08    190.23 o 
   6  16   0     3174.25     3116.36    327.52 o 
   8  16   0     2749.20     2881.37    245.16 o 
  10  16   0     3783.48     3978.38    492.69 o 
  12  16   0      861.00      860.64    258.73 o 
  14  16   0     1300.95     1185.81    588.30 o 
   1  17   0       78.36      197.57    120.76 o 
   3  17   0      126.14        2.19    108.43 o 
   5  17   0      161.41      108.66    117.37 o 
   7  17   0      145.53      -97.43    149.90 o 
   9  17   0      271.81      170.69    170.54 o 
  11  17   0     1102.37      897.39    272.45 o 
  13  17   0      194.04      301.10    191.52 o 
   0  18   0     4682.17     5119.98    414.39 o 
   2  18   0     3166.18     3683.27    263.98 o 
   4  18   0     3265.16     3577.31    221.58 o 
   6  18   0      954.16     1061.92    212.55 o 
   8  18   0     1577.68     1244.49    245.25 o 
  10  18   0     1743.65     1779.15    257.72 o 
   1  19   0       97.26      167.77    161.99 o 
   3  19   0       11.02      -83.54    123.45 o 
   5  19   0       17.65     -195.59    145.24 o 
   7  19   0       10.20      -93.80    160.58 o 
   0  20   0     2146.28     1841.85    323.08 o 
   2  20   0     1408.86     1861.73    245.30 o 
   4  20   0      856.68      895.19    275.27 o 
 -23   1   1        5.26     -176.74    160.32 o 
 -21   1   1       82.30       59.87     91.60 o 
 -19   1   1        7.49      -98.34     65.56 o 
 -17   1   1       13.21      -85.73     57.15 o 
 -15   1   1      243.51       22.46     55.79 o 
 -13   1   1      143.19      109.80     50.38 o 
 -11   1   1        0.33      -38.42     25.62 o 
  -9   1   1       25.10      -45.90     41.05 o 
  -7   1   1    11049.43    10442.89    189.55 o 
  -5   1   1    30644.21    27262.11    485.19 o 
  -3   1   1      239.04      325.64    107.12 o 
  -1   1   1     4187.57     4079.51     73.95 o 
   1   1   1     3134.93     2339.71     49.94 o 
   3   1   1     2897.99     3051.93     57.19 o 
   5   1   1    32517.34    31959.02    537.23 o 
   7   1   1      385.21      319.43     54.09 o 
   9   1   1      193.06       71.35     33.16 o 
  11   1   1      364.04      597.28     55.06 o 
  13   1   1        0.52      -60.08     40.05 o 
  15   1   1        7.95      -70.67     47.11 o 
  17   1   1      213.35       64.56     65.11 o 
  19   1   1       15.89      -72.04     81.63 o 
  21   1   1        0.02     -112.25    105.40 o 
  23   1   1       13.95     -125.78    121.40 o 
 -24   2   1        7.33      -30.14    178.70 o 
 -22   2   1      105.22        4.91    119.59 o 
 -20   2   1       22.48       18.04     85.46 o 
 -18   2   1      225.05      174.04     75.20 o 
 -16   2   1       22.93      -25.85     56.36 o 
 -14   2   1     1679.79     2011.53    104.88 o 
 -12   2   1     5854.15     7181.08    173.65 o 
 -10   2   1    10192.98     9326.89    193.17 o 
  -8   2   1     9869.83    10482.63    198.14 o 
  -6   2   1       74.86      202.95     47.21 o 
  -4   2   1    53334.34    54884.70    908.79 o 
  -2   2   1     9277.83     9893.41    442.70 o 
   0   2   1     6411.88     7732.78    124.88 o 
   2   2   1     6204.74     6795.27    121.57 o 
   4   2   1   110655.82   112550.09   5038.27 o 
   6   2   1      637.72      761.76     41.69 o 
   8   2   1     2176.77     2397.05     80.46 o 
  10   2   1     2790.50     2332.64    152.89 o 
  12   2   1      154.14      284.09     50.71 o 
  14   2   1      228.62       59.31     53.22 o 
  16   2   1      198.54       76.49     61.89 o 
  18   2   1       78.15      -94.19     81.80 o 
  20   2   1      380.42      353.73    135.85 o 
  22   2   1        2.97     -124.29    108.47 o 
 -23   3   1       30.75     -131.90    122.71 o 
 -21   3   1      264.12      110.30    149.52 o 
 -19   3   1        3.51     -115.49     77.00 o 
 -17   3   1       34.08      -72.75     60.71 o 
 -15   3   1      347.20      290.17     66.65 o 
 -13   3   1     1375.48     1255.10     84.78 o 
 -11   3   1     1955.80     1633.00     81.56 o 
  -9   3   1      183.11      -26.57     26.50 o 
  -7   3   1    10443.70    10273.27    223.17 o 
  -5   3   1      205.12      286.91     30.50 o 
  -3   3   1     2576.08     2488.13     68.46 o 
  -1   3   1    20063.38    20933.14    345.59 o 
   1   3   1      157.69      266.66     50.84 o 
   3   3   1    17083.06    13585.49    227.51 o 
   5   3   1      175.97      -27.03     21.12 o 
   7   3   1      538.49      292.12     40.62 o 
   9   3   1      702.08      440.12     46.17 o 
  11   3   1     4166.05     4260.35    161.60 o 
  13   3   1      207.14      120.23     52.30 o 
  15   3   1      558.52      546.21     73.99 o 
  17   3   1      823.49      731.23    110.74 o 
  19   3   1       30.10     -124.49     82.99 o 
  21   3   1       14.31      -74.20    107.16 o 
  23   3   1      115.20      -15.20    198.06 o 
 -22   4   1       10.75      -65.76    114.23 o 
 -20   4   1       21.91      -98.86    102.37 o 
 -18   4   1      615.89      566.25    107.70 o 
 -16   4   1      392.73      387.17     75.33 o 
 -14   4   1     1913.18     2170.08    111.00 o 
 -12   4   1      557.87      501.23     62.87 o 
 -10   4   1     6882.99     7360.74    323.62 o 
  -8   4   1     5153.40     5028.00    227.19 o 
  -6   4   1    28691.15    29947.96    871.32 o 
  -4   4   1       23.26       41.43     18.64 o 
  -2   4   1    31634.42    31131.19    460.93 o 
   0   4   1    16354.21    18203.23    204.67 o 
   2   4   1   230385.42   233872.08   3845.96 o 
   4   4   1    14078.14    14150.98    368.25 o 
   6   4   1      273.37      432.87     43.99 o 
   8   4   1     1123.30      891.34     74.91 o 
  10   4   1     1324.85     1221.47     73.58 o 
  12   4   1      208.97       23.27     42.76 o 
  14   4   1      192.29       14.61     67.30 o 
  16   4   1      369.45      149.50     81.22 o 
  18   4   1       49.27     -120.40     80.26 o 
  20   4   1      224.96       81.39     96.69 o 
  22   4   1       13.12      -67.91    162.77 o 
 -23   5   1       40.69     -166.36    143.85 o 
 -21   5   1      102.00       19.13    122.56 o 
 -19   5   1        6.01     -164.49    143.48 o 
 -17   5   1        1.32      -74.99     70.68 o 
 -15   5   1      178.51       15.73     58.33 o 
 -13   5   1      227.45       79.07     56.24 o 
 -11   5   1     1026.38      850.37     92.45 o 
  -9   5   1     2789.13     2099.87    100.13 o 
  -7   5   1     1389.86     1651.98     83.07 o 
  -5   5   1      402.81      288.80     39.90 o 
  -3   5   1      393.88      348.03     32.38 o 
  -1   5   1     4373.66     4580.84     95.60 o 
   1   5   1     1224.81     1431.96     54.56 o 
   3   5   1     2221.46     2264.49     61.06 o 
   5   5   1      740.85      640.91     55.44 o 
   7   5   1      221.13      191.28     42.36 o 
   9   5   1       17.66       -5.32     46.57 o 
  11   5   1     1838.39     1921.08    100.58 o 
  13   5   1      298.94      273.38     81.24 o 
  15   5   1      887.38     1046.11    112.95 o 
  17   5   1      429.65      333.52    102.92 o 
  19   5   1       17.77     -136.96    110.86 o 
  21   5   1      373.71      422.70    152.53 o 
  23   5   1      103.33      -24.51    184.33 o 
 -22   6   1      139.54      108.95    133.74 o 
 -20   6   1       44.84      104.55    124.62 o 
 -18   6   1      329.30      239.03    129.14 o 
 -16   6   1     2564.06     2165.15    146.66 o 
 -14   6   1      446.76      325.97     70.42 o 
 -12   6   1       10.42      -50.18     59.09 o 
 -10   6   1       55.57      -74.65     49.77 o 
  -8   6   1     1513.53     1560.06    119.57 o 
  -6   6   1     4009.21     4880.43    144.06 o 
  -4   6   1       22.21       75.73     32.34 o 
  -2   6   1     6126.69     6427.56    111.86 o 
   0   6   1     1006.86      892.33     40.44 o 
   2   6   1    61352.34    64071.96    668.18 o 
   4   6   1    34954.60    37606.30    758.09 o 
   6   6   1      509.31      413.36     62.20 o 
   8   6   1      170.70      168.23     55.54 o 
  10   6   1       14.65      -24.20     53.22 o 
  12   6   1     1043.85     1129.69    111.23 o 
  14   6   1       31.75      -99.59     66.39 o 
  16   6   1      130.72      -34.51     82.03 o 
  18   6   1        4.91     -161.29    107.53 o 
  20   6   1        5.16     -110.99    122.19 o 
  22   6   1        2.99      -83.29    136.24 o 
 -21   7   1       19.72      -80.24    128.18 o 
 -19   7   1       49.06       17.43    129.30 o 
 -17   7   1       12.27     -158.81    105.88 o 
 -15   7   1        9.60      -97.45     64.97 o 
 -13   7   1      100.37      -84.59     93.99 o 
 -11   7   1      706.58      970.30    108.24 o 
  -9   7   1       22.91      -66.09     44.06 o 
  -7   7   1     1823.42     1940.21    118.20 o 
  -5   7   1      800.29      828.65     49.99 o 
  -3   7   1     5537.98     6403.29    118.58 o 
  -1   7   1      540.52      624.17     39.86 o 
   1   7   1     2319.49     3147.20     77.51 o 
   3   7   1       67.38       97.96     25.77 o 
   5   7   1     1585.07     1330.15     63.61 o 
   7   7   1     4484.43     5059.13    205.79 o 
   9   7   1     4322.92     4340.18    166.69 o 
  11   7   1      722.92      584.03     91.29 o 
  13   7   1      352.66       75.51     75.53 o 
  15   7   1      985.94      763.40    114.85 o 
  17   7   1      490.30      361.72    143.32 o 
  19   7   1      402.03      548.84    160.29 o 
  21   7   1      421.25      478.02    162.18 o 
 -22   8   1      353.44      226.25    157.15 o 
 -20   8   1      234.66        5.30    134.32 o 
 -18   8   1      197.43       37.91    226.25 o 
 -16   8   1     2940.64     2600.79    226.14 o 
 -14   8   1     1159.09     1477.22    303.71 o 
 -12   8   1     1249.74     1384.52    393.30 o 
 -10   8   1      787.19      898.57     95.04 o 
  -8   8   1      101.11      -42.11     49.56 o 
  -6   8   1     1035.79     1009.36     59.09 o 
  -4   8   1       86.88      146.17     35.06 o 
  -2   8   1     1125.70     1263.21     68.01 o 
   0   8   1     4506.17     4999.15    149.63 o 
   2   8   1     7459.74     7464.50    119.52 o 
   4   8   1    14269.58    13238.73    226.48 o 
   6   8   1     6256.05     6045.38    220.78 o 
   8   8   1        2.47      -62.57     41.71 o 
  10   8   1      559.30      582.50     89.20 o 
  12   8   1     1448.74     1251.77    120.16 o 
  14   8   1        0.41     -111.13     74.09 o 
  16   8   1       57.70     -149.56     99.71 o 
  18   8   1        0.80     -168.69    112.46 o 
  20   8   1        8.06      -49.23    139.47 o 
  22   8   1       19.68      -18.92    153.37 o 
 -21   9   1       31.04        7.20    151.13 o 
 -19   9   1        0.24        1.49    135.26 o 
 -17   9   1       53.72     -175.00    116.67 o 
 -15   9   1      423.20      295.98    132.66 o 
 -13   9   1     1055.48      748.26    145.35 o 
 -11   9   1      484.54      286.65    171.95 o 
  -9   9   1      315.28       55.63     64.81 o 
  -7   9   1      412.23      493.05     52.18 o 
  -5   9   1     1093.84     1091.48     89.65 o 
  -3   9   1      791.93     1015.56     60.08 o 
  -1   9   1      136.43      -26.95     33.49 o 
   1   9   1     6088.44     6145.62    125.94 o 
   3   9   1    16138.62    16819.99    219.96 o 
   5   9   1     2147.58     2208.62    209.60 o 
   7   9   1     2464.57     2531.66    137.17 o 
   9   9   1     5016.57     5336.86    379.54 o 
  11   9   1      536.41      817.65    163.32 o 
  13   9   1      875.33      941.59    118.25 o 
  15   9   1      811.36      731.30    159.76 o 
  17   9   1      661.21      354.68    171.46 o 
  19   9   1      499.32      419.08    176.24 o 
  21   9   1      280.46      366.26    170.21 o 
 -20  10   1      356.85      533.27    184.61 o 
 -18  10   1      978.67     1004.76    192.50 o 
 -16  10   1      778.90      611.58    223.19 o 
 -14  10   1      981.61      757.88    270.37 o 
 -12  10   1     1019.14     1025.36    279.19 o 
 -10  10   1     2224.68     2204.89    191.04 o 
  -8  10   1     2327.56     2138.72    113.69 o 
  -6  10   1     2415.28     2411.59    106.02 o 
  -4  10   1     5975.24     5730.36    165.21 o 
  -2  10   1     3762.56     3907.40    106.28 o 
   0  10   1     1864.39     1983.99    146.65 o 
   2  10   1     1511.28     1282.89     68.13 o 
   4  10   1       68.46      105.35     38.62 o 
   6  10   1      793.06      891.02     59.62 o 
   8  10   1      347.63       70.75     68.53 o 
  10  10   1       78.44     -105.81     86.28 o 
  12  10   1        1.43     -139.08     92.72 o 
  14  10   1      130.62        4.02    114.26 o 
  16  10   1       43.28     -170.40    113.60 o 
  18  10   1       14.56     -170.68    113.78 o 
  20  10   1        9.81     -189.03    141.85 o 
 -19  11   1        0.62     -186.83    150.92 o 
 -17  11   1      149.95      105.37    158.55 o 
 -15  11   1      165.41      -44.08    135.82 o 
 -13  11   1     1396.24     1416.14    192.96 o 
 -11  11   1      803.15      591.97    152.98 o 
  -9  11   1     1894.29     1749.82    259.47 o 
  -7  11   1      120.24       78.59     57.65 o 
  -5  11   1      137.00       38.20     59.27 o 
  -3  11   1     1115.04      951.94     69.40 o 
  -1  11   1     5159.24     5321.20    127.91 o 
   1  11   1     5972.60     6057.03    137.81 o 
   3  11   1    10440.04    11225.26    239.86 o 
   5  11   1     3667.49     4200.88    113.88 o 
   7  11   1     1482.06     1689.97     93.58 o 
   9  11   1     3382.60     3506.77    388.79 o 
  11  11   1     1672.23     1440.99    396.23 o 
  13  11   1      513.50      403.50    202.72 o 
  15  11   1      385.39      473.78    203.09 o 
  17  11   1      685.00      731.98    185.65 o 
  19  11   1      654.75      450.39    181.38 o 
 -18  12   1     1005.82     1172.43    221.46 o 
 -16  12   1      240.33      193.83    190.95 o 
 -14  12   1     1157.06     1058.60    197.17 o 
 -12  12   1     1432.00     1377.19    193.20 o 
 -10  12   1     1425.27     1288.95    256.39 o 
  -8  12   1     1794.71     1498.87    181.87 o 
  -6  12   1     2747.14     3114.76    159.62 o 
  -4  12   1     4539.08     4475.91    124.48 o 
  -2  12   1     1730.61     1597.05     83.24 o 
   0  12   1     1782.90     1762.91     85.13 o 
   2  12   1       16.49      -74.32     54.47 o 
   4  12   1       19.57      -81.56     54.37 o 
   6  12   1     1074.57      917.37     82.75 o 
   8  12   1      181.02       11.50     61.28 o 
  10  12   1       41.10     -136.72    109.24 o 
  12  12   1      182.03      -88.16    138.99 o 
  14  12   1      176.50      -88.42    133.02 o 
  16  12   1       17.78     -235.75    269.20 o 
  18  12   1       16.43     -199.52    133.01 o 
 -17  13   1      238.93      214.48    166.39 o 
 -15  13   1      408.37       84.30    305.17 o 
 -13  13   1      542.54      468.33    186.42 o 
 -11  13   1      669.81      564.39    244.76 o 
  -9  13   1     1807.61     1659.91    227.60 o 
  -7  13   1     1376.36     1545.51    205.42 o 
  -5  13   1     1868.23     2075.49    108.95 o 
  -3  13   1      918.51     1153.49     80.92 o 
  -1  13   1     1318.98     1457.56     88.46 o 
   1  13   1     4665.81     4897.83    134.26 o 
   3  13   1     5021.21     5725.69    167.55 o 
   5  13   1     5099.58     5059.93    179.92 o 
   7  13   1     2414.55     2736.97    118.52 o 
   9  13   1     2742.03     2826.05    290.88 o 
  11  13   1      919.48     1056.32    190.62 o 
  13  13   1      261.60      223.05    162.24 o 
  15  13   1      878.58      701.21    193.90 o 
  17  13   1      693.23      725.26    201.54 o 
 -16  14   1      325.81      226.68    176.25 o 
 -14  14   1      606.53      634.27    276.50 o 
 -12  14   1     1253.07     1264.92    220.00 o 
 -10  14   1     1134.38     1295.81    236.05 o 
  -8  14   1      934.61      757.40    161.18 o 
  -6  14   1     1310.69     1200.36    176.00 o 
  -4  14   1      412.31      286.66     99.68 o 
  -2  14   1     1128.01     1120.39     87.14 o 
   0  14   1     2944.26     3245.78    131.10 o 
   2  14   1       80.63      -13.40     68.97 o 
   4  14   1      242.89       19.56     66.78 o 
   6  14   1       72.68       27.81     71.39 o 
   8  14   1     1318.00     1093.32    152.14 o 
  10  14   1      200.98       -5.91    149.42 o 
  12  14   1      100.15      -92.16    142.57 o 
  14  14   1       13.87     -221.39    147.59 o 
  16  14   1        0.15     -220.08    146.72 o 
 -15  15   1      208.06       33.20    180.78 o 
 -13  15   1      369.83      202.13    170.21 o 
 -11  15   1      961.64     1075.24    219.63 o 
  -9  15   1     1058.59     1416.35    207.48 o 
  -7  15   1      771.00      751.36    165.31 o 
  -5  15   1     1851.16     1885.60    164.19 o 
  -3  15   1      947.70     1167.47    117.32 o 
  -1  15   1      672.25      563.40     86.27 o 
   1  15   1     2938.11     3092.20    137.00 o 
   3  15   1     2305.77     2356.07    129.12 o 
   5  15   1     4943.39     5267.03    197.54 o 
   7  15   1     2944.78     3245.06    201.95 o 
   9  15   1     1444.34     1457.91    218.55 o 
  11  15   1      405.76      223.61    173.32 o 
  13  15   1      616.08      491.22    194.12 o 
  15  15   1      848.30     1087.80    488.90 o 
 -14  16   1      570.35      374.29    217.30 o 
 -12  16   1      641.12      717.53    202.44 o 
 -10  16   1      839.96      687.68    194.85 o 
  -8  16   1      294.44      233.98    240.83 o 
  -6  16   1      424.25      205.19    135.89 o 
  -4  16   1      227.88      134.18    114.33 o 
  -2  16   1     1567.95     1491.92    158.33 o 
   0  16   1      820.33      791.19    112.73 o 
   2  16   1      111.25      -62.80     73.70 o 
   4  16   1       49.33       54.95     94.24 o 
   6  16   1      373.76      288.46    127.47 o 
   8  16   1     1140.25      709.73    184.63 o 
  10  16   1      291.88      -32.43    152.04 o 
  12  16   1       43.60     -189.53    155.30 o 
  14  16   1        4.21     -169.31    149.79 o 
 -13  17   1      223.46        2.72    177.26 o 
 -11  17   1      369.03        2.26    160.95 o 
  -9  17   1      599.26      714.82    191.65 o 
  -7  17   1      716.68      443.49    182.37 o 
  -5  17   1      924.82      626.49    143.65 o 
  -3  17   1      618.22      575.36    137.62 o 
  -1  17   1     1779.00     1934.04    179.48 o 
   1  17   1     2599.83     2497.03    157.33 o 
   3  17   1     1039.87      804.42    123.63 o 
   5  17   1     1412.04     1459.97    173.17 o 
   7  17   1     1970.25     2026.00    315.23 o 
   9  17   1      743.96      771.57    232.25 o 
  11  17   1      361.87      247.70    181.77 o 
  13  17   1      708.76      616.41    212.07 o 
 -10  18   1      307.03      163.56    172.06 o 
  -8  18   1      644.73      564.61    184.51 o 
  -6  18   1      350.44      171.44    161.58 o 
  -4  18   1      409.11      427.20    132.63 o 
  -2  18   1      956.59      953.24    155.57 o 
   0  18   1      763.64      903.42    148.94 o 
   2  18   1      233.14      256.39    147.74 o 
   4  18   1       26.21     -210.31    140.21 o 
   6  18   1      324.13       92.74    127.86 o 
   8  18   1       28.50      -46.52    158.44 o 
  10  18   1       19.18      -89.69    162.74 o 
  -7  19   1      514.51      333.95    269.88 o 
  -5  19   1      643.29      592.60    188.13 o 
  -3  19   1      498.01      339.90    136.86 o 
  -1  19   1      616.87      619.53    174.69 o 
   1  19   1     1292.59     1143.58    204.78 o 
   3  19   1     1288.17     1410.67    322.84 o 
   5  19   1      687.37      721.82    203.74 o 
   7  19   1      903.65      776.99    213.26 o 
  -4  20   1      484.66      495.01    145.80 o 
  -2  20   1      593.00      623.76    188.60 o 
   0  20   1      387.21      394.67    179.89 o 
   2  20   1       26.48       47.81    250.03 o 
   4  20   1       36.97      190.70    256.89 o 
 -22   0   2       25.50      -44.11    121.57 o 
 -20   0   2     1014.39     1190.88    160.49 o 
 -18   0   2     2102.18     2018.84    177.61 o 
 -16   0   2       60.16      106.65     83.80 o 
 -14   0   2     1086.44     1189.88    118.64 o 
 -12   0   2      658.60      610.53     97.19 o 
 -10   0   2    29653.64    32165.50    717.32 o 
  -8   0   2    65254.91    71329.54   2087.89 o 
  -6   0   2     3177.63     2952.41    109.97 o 
  -4   0   2    73768.73    75445.59   1496.10 o 
  -2   0   2      169.34      175.81     20.73 o 
   0   0   2    76551.84    73872.74   2114.84 o 
   2   0   2      775.33      918.88     62.82 o 
   4   0   2    35168.02    33828.84    718.21 o 
   6   0   2     6611.56     5927.12    169.60 o 
   8   0   2    70598.95    74127.90   1504.35 o 
  10   0   2    70631.00    70753.74   3067.14 o 
  12   0   2    17530.17    16217.85    428.99 o 
  14   0   2     8124.49     7666.18    297.87 o 
  16   0   2     7512.93     7048.95    279.51 o 
  18   0   2     6729.01     6455.05    442.33 o 
  20   0   2     7024.52     7048.83    488.64 o 
  22   0   2     3862.82     4156.17    407.29 o 
 -23   1   2     1104.36      986.38    244.64 o 
 -21   1   2     4743.40     4293.71    237.47 o 
 -19   1   2    12056.39    11552.25    286.08 o 
 -17   1   2    19140.89    18459.32    370.45 o 
 -15   1   2    25277.89    25254.60    500.89 o 
 -13   1   2    30490.19    32330.79    532.46 o 
 -11   1   2    14275.22    13200.37    253.84 o 
  -9   1   2    53567.32    54837.67   1528.49 o 
  -7   1   2    78267.23    78298.24   1112.60 o 
  -5   1   2   113272.80   114176.99   3511.97 o 
  -3   1   2    86854.41    85988.55   3187.50 o 
  -1   1   2   161097.63   157027.41   2638.42 o 
   1   1   2   130427.09   124098.03   2077.43 o 
   3   1   2    82035.46    79645.89   1838.60 o 
   5   1   2    16905.88    16723.57    240.14 o 
   7   1   2    22421.61    23129.56    365.75 o 
   9   1   2     8887.30     9223.22    186.90 o 
  11   1   2     4620.70     4277.79    124.97 o 
  13   1   2     4580.25     4465.40    139.20 o 
  15   1   2     3822.90     3520.00    135.60 o 
  17   1   2     2012.72     1647.40    140.22 o 
  19   1   2     1562.53     1384.65    178.34 o 
  21   1   2       13.30      -17.78    106.94 o 
  23   1   2      176.03      327.61    152.06 o 
 -22   2   2      225.51      117.83    117.77 o 
 -20   2   2     1097.08     1141.63    130.26 o 
 -18   2   2     1428.17     1526.91    113.38 o 
 -16   2   2       91.90       82.36     58.65 o 
 -14   2   2      384.47      382.79     60.58 o 
 -12   2   2      435.66      383.35     54.06 o 
 -10   2   2     3870.38     4241.10    119.31 o 
  -8   2   2    13335.80    14517.40    255.41 o 
  -6   2   2     2086.34     2466.52     79.21 o 
  -4   2   2    42243.70    40027.77    997.14 o 
  -2   2   2     4183.96     3719.04    111.45 o 
   0   2   2    47232.11    45820.23    830.98 o 
   2   2   2    67616.05    68321.41    977.69 o 
   4   2   2    28683.32    29654.51    454.19 o 
   6   2   2    35299.36    36181.37    486.43 o 
   8   2   2    42662.57    45549.98    677.67 o 
  10   2   2    54076.30    57189.75    851.36 o 
  12   2   2    18730.71    18380.22    750.18 o 
  14   2   2    10817.22    10834.26    335.95 o 
  16   2   2     7954.27     7494.83    249.08 o 
  18   2   2     6733.93     6735.83    418.98 o 
  20   2   2     6507.08     6508.86    329.30 o 
  22   2   2     3974.83     4163.16    290.42 o 
 -23   3   2     2340.30     2600.51    223.84 o 
 -21   3   2     3104.89     3192.03    236.54 o 
 -19   3   2    11367.44    10866.59    322.66 o 
 -17   3   2    18612.86    19193.14    499.73 o 
 -15   3   2    20919.44    21499.60    400.19 o 
 -13   3   2    37564.35    36281.41    721.70 o 
 -11   3   2    49339.88    47249.16   1000.47 o 
  -9   3   2    44339.08    43156.76    759.82 o 
  -7   3   2    42234.07    42592.14   1434.66 o 
  -5   3   2    21736.44    23180.06    682.42 o 
  -3   3   2     5459.44     5396.63    165.66 o 
  -1   3   2    92459.58    91702.48   1483.91 o 
   1   3   2   208286.70   218176.69   3277.22 o 
   3   3   2    46578.64    50229.79    737.87 o 
   5   3   2     7749.64     8165.97    180.96 o 
   7   3   2    27877.70    25217.65    361.40 o 
   9   3   2    32904.37    34907.28    772.93 o 
  11   3   2     6392.72     6630.83    253.72 o 
  13   3   2     7906.16     8476.04    203.20 o 
  15   3   2     2732.01     2694.53    150.53 o 
  17   3   2     2147.47     2113.68    153.31 o 
  19   3   2      806.87      888.89    260.94 o 
  21   3   2      561.63      607.15    156.13 o 
  23   3   2        4.75       54.66    183.60 o 
 -24   4   2      233.30      319.15    151.80 o 
 -22   4   2      438.79      130.78    129.77 o 
 -20   4   2     1254.68     1125.82    348.19 o 
 -18   4   2      509.44      391.09    158.79 o 
 -16   4   2      781.48      799.29    127.30 o 
 -14   4   2      377.17      269.98     63.53 o 
 -12   4   2      910.11     1066.36     80.86 o 
 -10   4   2      234.59      134.70     45.97 o 
  -8   4   2     5327.13     3729.19    146.17 o 
  -6   4   2    18450.10    17767.45    671.85 o 
  -4   4   2     1208.92     1145.33     32.09 o 
  -2   4   2     3012.35     3823.51    150.61 o 
   0   4   2     7626.31     8743.33    122.35 o 
   2   4   2    69937.41    65081.13    834.17 o 
   4   4   2    12541.18    11721.78    216.74 o 
   6   4   2    72742.09    71177.30   2032.59 o 
   8   4   2    52770.29    51991.17    994.78 o 
  10   4   2    55839.04    55120.98   2147.87 o 
  12   4   2    16850.45    17031.60    394.60 o 
  14   4   2     6268.92     6820.63    235.73 o 
  16   4   2    10563.03    11762.32    334.11 o 
  18   4   2     8205.84     8117.45    285.58 o 
  20   4   2     5046.77     4779.21    381.06 o 
  22   4   2     3190.78     2850.51    372.98 o 
 -23   5   2     3132.29     3026.47    336.22 o 
 -21   5   2     1820.68     1960.54    220.87 o 
 -19   5   2     7897.45     7598.85    271.41 o 
 -17   5   2    14406.31    13133.78    582.90 o 
 -15   5   2    20653.14    21106.21    471.81 o 
 -13   5   2    35850.12    37331.95    925.02 o 
 -11   5   2    66360.05    66486.34   2088.65 o 
  -9   5   2    11055.19    11172.47    549.98 o 
  -7   5   2    38993.66    41497.74   1269.40 o 
  -5   5   2    98331.52   102941.19   5614.14 o 
  -3   5   2    26802.81    27821.21    494.25 o 
  -1   5   2     3005.41     1985.85     69.85 o 
   1   5   2   146493.69   134646.59   1684.35 o 
   3   5   2   128030.35   126627.29   2103.91 o 
   5   5   2    26328.98    28115.38    457.50 o 
   7   5   2    23760.58    24749.21    423.26 o 
   9   5   2    32308.33    32229.26   1112.36 o 
  11   5   2     7418.07     7739.17    478.85 o 
  13   5   2     3752.49     3877.00    173.16 o 
  15   5   2     3470.84     3680.79    178.93 o 
  17   5   2     2043.52     2163.11    161.96 o 
  19   5   2      700.79      729.36    128.45 o 
  21   5   2      736.87     1015.30    279.44 o 
 -22   6   2      719.86      837.55    177.29 o 
 -20   6   2     1084.52      878.56    170.40 o 
 -18   6   2      135.47      103.28     90.15 o 
 -16   6   2      938.14     1125.67    168.57 o 
 -14   6   2        6.37      -58.54     67.25 o 
 -12   6   2     1149.32     1121.56    113.85 o 
 -10   6   2     2581.20     2467.49    118.92 o 
  -8   6   2      419.41      359.48     52.23 o 
  -6   6   2     5481.35     6279.25    163.22 o 
  -4   6   2        9.00        1.88     27.39 o 
  -2   6   2     5661.62     6017.71    135.77 o 
   0   6   2      581.51      695.51     38.29 o 
   2   6   2    63766.91    65672.63    858.54 o 
   4   6   2    56316.50    57193.02    688.64 o 
   6   6   2    15999.57    15461.82    294.03 o 
   8   6   2    15997.41    16777.81    363.12 o 
  10   6   2    23825.00    22558.08    856.01 o 
  12   6   2    16409.50    17212.81    605.16 o 
  14   6   2     9640.85     9195.48    308.49 o 
  16   6   2    10618.17    11112.63    774.62 o 
  18   6   2     7027.83     7452.34    494.11 o 
  20   6   2     3788.00     3983.33    268.86 o 
  22   6   2     3103.19     3008.32    383.51 o 
 -23   7   2     2137.85     2497.99    258.00 o 
 -21   7   2     2023.97     1828.13    222.47 o 
 -19   7   2     3051.32     2733.07    249.22 o 
 -17   7   2    10048.29     9660.44    356.66 o 
 -15   7   2    15770.19    15284.23    665.34 o 
 -13   7   2    19347.94    19343.39   1766.00 o 
 -11   7   2    35859.01    40521.79   1429.84 o 
  -9   7   2    29385.96    29913.32    957.00 o 
  -7   7   2    63568.88    63137.56   1087.57 o 
  -5   7   2    70797.71    72261.38   1220.54 o 
  -3   7   2    40921.46    41047.25    561.05 o 
  -1   7   2    34769.46    34841.50    483.83 o 
   1   7   2    79945.44    84445.82    874.81 o 
   3   7   2    68725.41    70404.91    840.91 o 
   5   7   2    46602.91    44972.77    671.86 o 
   7   7   2    23620.00    24565.67    434.66 o 
   9   7   2    18696.95    18616.33    538.26 o 
  11   7   2     7208.97     7608.48    354.66 o 
  13   7   2      960.03      847.07    107.33 o 
  15   7   2     2132.52     2112.03    157.53 o 
  17   7   2     1488.43     1656.11    155.92 o 
  19   7   2     1040.69     1072.92    178.97 o 
  21   7   2      475.93      562.42    176.99 o 
 -22   8   2      826.97     1164.02    201.98 o 
 -20   8   2      714.35      736.68    174.89 o 
 -18   8   2      990.01     1146.45    187.61 o 
 -16   8   2      160.79       37.02     92.88 o 
 -14   8   2        5.29      -38.55    102.53 o 
 -12   8   2        7.78     -103.78     89.78 o 
 -10   8   2      735.61      529.68    118.98 o 
  -8   8   2      697.17      787.04     79.51 o 
  -6   8   2     4181.64     3950.57    137.71 o 
  -4   8   2     9083.68     9049.87    192.97 o 
  -2   8   2     2251.35     1923.24     74.14 o 
   0   8   2     3119.61     3074.25     83.24 o 
   2   8   2    14151.22    13557.13    182.59 o 
   4   8   2    63869.68    59776.25    729.36 o 
   6   8   2     2476.66     1741.57    120.65 o 
   8   8   2    12493.29    11342.76    260.60 o 
  10   8   2    14365.58    14818.52    737.13 o 
  12   8   2    11085.87    11025.69    625.30 o 
  14   8   2    10324.40    10036.15    590.06 o 
  16   8   2     4823.04     4520.42    217.61 o 
  18   8   2     5252.59     5265.51    548.32 o 
  20   8   2     2975.66     3360.70    269.28 o 
 -21   9   2     2814.78     2818.28    260.36 o 
 -19   9   2     1091.83      988.90    186.29 o 
 -17   9   2     5509.69     5252.29    414.15 o 
 -15   9   2    11425.88    10983.16   1058.16 o 
 -13   9   2    17750.04    17573.14    919.58 o 
 -11   9   2    17479.59    17644.56    667.90 o 
  -9   9   2    20617.44    21342.69   1654.99 o 
  -7   9   2    24430.34    23391.17   1141.30 o 
  -5   9   2    39625.33    40422.41    639.27 o 
  -3   9   2    47767.30    48340.20    681.68 o 
  -1   9   2    39263.88    37846.75    536.37 o 
   1   9   2    33200.54    31853.68    420.61 o 
   3   9   2    49910.32    47861.54    529.47 o 
   5   9   2    31594.02    32045.61    618.56 o 
   7   9   2    12867.76    12699.76    486.85 o 
   9   9   2    11531.91    11942.52    423.39 o 
  11   9   2     8503.09     8734.06    511.48 o 
  13   9   2      771.42      708.84    112.55 o 
  15   9   2     1195.56     1129.91    190.46 o 
  17   9   2     1473.85     1416.33    210.31 o 
  19   9   2      850.75     1087.35    202.01 o 
  21   9   2      184.36      397.76    172.58 o 
 -20  10   2      299.82      312.40    165.61 o 
 -18  10   2     1951.37     1953.03    237.55 o 
 -16  10   2      155.66       45.05    133.77 o 
 -14  10   2       15.97     -160.14    106.76 o 
 -12  10   2        2.44      -22.50    110.64 o 
 -10  10   2       51.04       54.73    100.59 o 
  -8  10   2      698.97      366.67    190.83 o 
  -6  10   2      177.98       26.30     47.09 o 
  -4  10   2    12173.60    12115.91    262.40 o 
  -2  10   2    10387.72     9780.33    195.51 o 
   0  10   2     4351.23     4075.59    107.11 o 
   2  10   2      906.80      942.47    100.47 o 
   4  10   2    39402.96    39171.23    834.73 o 
   6  10   2    11858.44    12658.56    519.25 o 
   8  10   2     7809.17     7217.23    240.10 o 
  10  10   2     4287.28     4226.73    235.57 o 
  12  10   2     8995.60     9581.39    375.70 o 
  14  10   2     6372.59     6562.05    614.60 o 
  16  10   2     3339.14     3549.50    531.16 o 
  18  10   2     3313.76     3612.80    471.25 o 
  20  10   2     2592.82     2590.48    266.60 o 
 -19  11   2     1511.85     1317.84    223.58 o 
 -17  11   2     3605.98     3948.56    290.57 o 
 -15  11   2     7519.46     7159.60   1123.71 o 
 -13  11   2     9484.74     8516.80    891.76 o 
 -11  11   2    11665.63    11184.36    642.05 o 
  -9  11   2    20351.92    20754.95   1724.59 o 
  -7  11   2    14875.67    16372.85    388.61 o 
  -5  11   2    13250.15    13304.25    276.63 o 
  -3  11   2    20522.94    21358.15    589.34 o 
  -1  11   2    21207.72    21438.34    357.84 o 
   1  11   2    16517.29    16497.13    261.21 o 
   3  11   2    24857.22    24603.62    382.83 o 
   5  11   2    15901.75    16114.02    468.53 o 
   7  11   2    17053.22    16795.67    403.80 o 
   9  11   2     7067.32     7198.64    347.64 o 
  11  11   2     3446.25     3810.65    313.23 o 
  13  11   2      651.57      846.07    189.23 o 
  15  11   2     1614.95     1989.28    232.89 o 
  17  11   2      977.24      706.04    188.66 o 
  19  11   2      416.02      406.92    167.03 o 
 -18  12   2      771.74     1007.45    205.15 o 
 -16  12   2      316.75      206.07    243.04 o 
 -14  12   2       15.91      -98.14    133.58 o 
 -12  12   2       25.68      -44.49    122.57 o 
 -10  12   2        3.34       -5.44    114.38 o 
  -8  12   2      460.46      298.94     95.03 o 
  -6  12   2      121.84      -10.78     73.61 o 
  -4  12   2     2100.53     1960.00    100.69 o 
  -2  12   2     1666.72     1791.89     97.40 o 
   0  12   2      196.28      210.12     53.52 o 
   2  12   2     3202.34     3035.18    118.58 o 
   4  12   2    13832.76    14141.23    233.08 o 
   6  12   2    15335.11    15391.17    343.50 o 
   8  12   2     1106.55     1404.83    147.02 o 
  10  12   2     1330.67     1211.54    135.05 o 
  12  12   2    11937.22    12125.60    874.49 o 
  14  12   2     4619.12     5166.57    311.85 o 
  16  12   2     2606.10     2862.92    266.25 o 
  18  12   2     1193.81     1061.22    217.26 o 
 -17  13   2     2662.38     2973.94    413.94 o 
 -15  13   2     5213.25     5722.17    494.04 o 
 -13  13   2     5271.25     4753.67    299.02 o 
 -11  13   2     6242.21     6595.76    617.54 o 
  -9  13   2    10736.00    10918.29    666.07 o 
  -7  13   2    10395.77    10658.79    309.69 o 
  -5  13   2     7398.14     7218.92    241.54 o 
  -3  13   2    10063.56    10417.55    299.84 o 
  -1  13   2    10605.63    10576.82    227.28 o 
   1  13   2    14009.39    13553.34    268.33 o 
   3  13   2    11048.74    11151.52    241.03 o 
   5  13   2     5622.54     5511.62    201.82 o 
   7  13   2     7461.69     8266.68    268.49 o 
   9  13   2     3414.75     3189.59    135.06 o 
  11  13   2     1295.91     1639.53    227.11 o 
  13  13   2     1125.66     1268.38    208.77 o 
  15  13   2     1222.69     1481.50    224.07 o 
  17  13   2      559.59      429.47    203.59 o 
 -16  14   2       96.36     -144.87    146.11 o 
 -14  14   2       37.74       16.17    154.06 o 
 -12  14   2       27.53      -51.17    136.52 o 
 -10  14   2        2.66     -183.73    122.49 o 
  -8  14   2      726.76      719.09    162.20 o 
  -6  14   2      416.10      407.50    155.53 o 
  -4  14   2      444.89      370.55     86.06 o 
  -2  14   2     1174.30     1258.33     97.24 o 
   0  14   2      152.30      155.33     71.34 o 
   2  14   2     2058.92     1924.15    114.00 o 
   4  14   2     2076.66     1962.60    117.41 o 
   6  14   2     8345.83     8241.23    354.40 o 
   8  14   2     1002.90     1174.79    104.24 o 
  10  14   2     3790.96     3797.61    274.18 o 
  12  14   2     6080.97     6239.55    852.80 o 
  14  14   2     2010.48     2146.00    261.80 o 
  16  14   2     1255.70     1431.41    272.21 o 
 -15  15   2     2349.47     2321.89    385.59 o 
 -13  15   2     2791.51     3055.71    408.63 o 
 -11  15   2     3818.53     4209.05    295.12 o 
  -9  15   2     4153.82     4157.40    567.55 o 
  -7  15   2     4718.16     4495.29    498.81 o 
  -5  15   2     6565.63     6290.63    306.40 o 
  -3  15   2     6372.96     6790.75    374.22 o 
  -1  15   2     3751.21     3738.24    161.62 o 
   1  15   2     5934.91     5751.78    177.72 o 
   3  15   2     4059.75     3991.14    181.70 o 
   5  15   2     2374.48     2630.12    162.14 o 
   7  15   2     2320.65     2476.65    196.29 o 
   9  15   2     2972.79     2709.63    203.32 o 
  11  15   2      561.00      532.37    183.83 o 
  13  15   2      811.36      667.78    373.32 o 
  15  15   2      541.51      448.22    250.89 o 
 -14  16   2        1.91      -53.33    164.45 o 
 -12  16   2        6.79     -146.84    151.99 o 
 -10  16   2       47.56      -99.49    148.64 o 
  -8  16   2       80.62     -181.91    121.27 o 
  -6  16   2      247.59      143.55    135.62 o 
  -4  16   2      846.92      750.66    168.97 o 
  -2  16   2     1155.28     1252.61    144.01 o 
   0  16   2      864.82      924.98    116.00 o 
   2  16   2     1421.22     1413.89    119.26 o 
   4  16   2     2041.80     2266.97    157.60 o 
   6  16   2     1972.58     1934.10    188.09 o 
   8  16   2      949.33      816.05    180.08 o 
  10  16   2     3327.02     3504.82    287.82 o 
  12  16   2     1353.57     1566.22    473.59 o 
  14  16   2      908.71      894.14    217.57 o 
 -13  17   2      821.54      789.55    200.90 o 
 -11  17   2     1591.56     1266.63    226.25 o 
  -9  17   2     2116.97     2155.05    355.22 o 
  -7  17   2     2553.71     2938.11    253.97 o 
  -5  17   2     2948.76     3007.51    239.51 o 
  -3  17   2     2428.42     2439.35    182.15 o 
  -1  17   2     3278.07     3133.62    191.81 o 
   1  17   2     3070.61     3422.26    177.46 o 
   3  17   2     2010.52     2181.35    158.89 o 
   5  17   2     1002.58      838.37    163.74 o 
   7  17   2      522.86      407.82    158.52 o 
   9  17   2     1437.28     1424.72    235.77 o 
  11  17   2      637.49      456.26    248.44 o 
 -10  18   2       11.18     -116.70    144.26 o 
  -8  18   2      165.08      -74.91    157.18 o 
  -6  18   2      597.85      668.84    187.17 o 
  -4  18   2      444.35      388.51    135.61 o 
  -2  18   2      180.73      181.61    128.32 o 
   0  18   2     1224.91     1287.01    154.59 o 
   2  18   2     1200.66     1213.60    307.87 o 
   4  18   2     1041.25      920.49    190.06 o 
   6  18   2       65.20      -93.57    123.37 o 
   8  18   2     1128.32     1211.61    183.89 o 
  10  18   2     1741.96     1934.29    272.94 o 
  -7  19   2     1149.06     1290.00    224.74 o 
  -5  19   2     1654.85     1972.53    240.91 o 
  -3  19   2     1192.29     1172.64    184.93 o 
  -1  19   2     1443.76     1508.14    176.00 o 
   1  19   2     1095.01     1290.08    301.98 o 
   3  19   2     1259.38     1141.77    296.10 o 
   5  19   2      654.82      677.26    271.11 o 
   7  19   2      204.64      110.64    143.42 o 
  -4  20   2      122.91       -6.24    166.65 o 
  -2  20   2      146.68      -23.01    126.05 o 
   0  20   2      422.21      479.45    253.46 o 
   2  20   2      457.03      315.95    272.33 o 
 -23   1   3        0.38     -145.71     97.14 o 
 -21   1   3        3.37     -114.73     76.49 o 
 -19   1   3      178.68       12.40     82.02 o 
 -17   1   3       31.01       -8.84     58.44 o 
 -15   1   3      899.24      992.80     87.89 o 
 -13   1   3        0.86      -55.35     36.90 o 
 -11   1   3      251.78      416.88     53.41 o 
  -9   1   3     2699.98     2627.11     92.60 o 
  -7   1   3    17576.49    16462.49    327.58 o 
  -5   1   3     2814.23     2051.51     94.16 o 
  -3   1   3    61189.00    60733.29    679.95 o 
  -1   1   3     7570.74    10733.08    202.85 o 
   1   1   3     1815.02      942.67     38.53 o 
   3   1   3      821.30      744.33     44.21 o 
   5   1   3        1.02        8.45     16.75 o 
   7   1   3     2483.76     2259.22     66.44 o 
   9   1   3     2051.42     1810.33     77.81 o 
  11   1   3        1.11      -48.08     36.46 o 
  13   1   3       98.38      -10.58     45.53 o 
  15   1   3      373.53      197.67     80.98 o 
  17   1   3        6.87     -118.83     79.22 o 
  19   1   3        0.48      -15.79    108.32 o 
  21   1   3       13.64       34.59    126.09 o 
  23   1   3        6.62     -107.11    143.21 o 
 -24   2   3        0.05     -256.94    171.29 o 
 -22   2   3       84.32       22.50     95.85 o 
 -20   2   3      400.51      262.81     99.86 o 
 -18   2   3       12.86      -91.52     74.84 o 
 -16   2   3        6.78      -78.34     52.22 o 
 -14   2   3       61.66        6.46     45.83 o 
 -12   2   3       15.90      -53.82     35.88 o 
 -10   2   3     1908.14     1962.95     85.33 o 
  -8   2   3     3092.36     3413.81    111.01 o 
  -6   2   3     1566.38     1219.53     56.52 o 
  -4   2   3    12565.05    12084.06    296.23 o 
  -2   2   3      733.96      308.37     23.71 o 
   0   2   3        1.99       -8.07     15.41 o 
   2   2   3     7905.58     7216.63    121.62 o 
   4   2   3     3830.44     3192.91    247.12 o 
   6   2   3       18.45       23.17     21.58 o 
   8   2   3      675.40      669.73     46.57 o 
  10   2   3     5987.28     6281.23    194.09 o 
  12   2   3       15.83      -45.89     40.21 o 
  14   2   3     1686.50     1696.04    123.62 o 
  16   2   3        4.42      -97.79     65.19 o 
  18   2   3      175.18      -93.98    120.84 o 
  20   2   3      124.56       28.99    123.63 o 
  22   2   3      117.19       35.35    197.08 o 
 -23   3   3        7.19     -132.42    111.45 o 
 -21   3   3       22.72      -74.09     81.73 o 
 -19   3   3      720.94      563.25    109.66 o 
 -17   3   3      817.22      640.94    101.43 o 
 -15   3   3     1846.18     1730.85    104.94 o 
 -13   3   3      166.54      328.64     56.59 o 
 -11   3   3       13.44      -44.67     35.93 o 
  -9   3   3       18.87      -44.35     29.57 o 
  -7   3   3     2791.71     2912.58     92.54 o 
  -5   3   3       28.31      -23.53     32.58 o 
  -3   3   3     5761.21     7149.93    198.63 o 
  -1   3   3       95.92      -21.35     38.37 o 
   1   3   3      671.21      601.20     31.19 o 
   3   3   3    15712.17    16367.77    278.27 o 
   5   3   3      687.08      698.92    118.51 o 
   7   3   3     8608.22     9020.59    158.99 o 
   9   3   3      916.05      989.67     57.95 o 
  11   3   3      900.47     1012.27     72.29 o 
  13   3   3      268.65      222.96     75.13 o 
  15   3   3     1243.18     1454.83    127.76 o 
  17   3   3       60.67     -111.02     75.19 o 
  19   3   3      183.41       87.92    124.29 o 
  21   3   3       63.68      -23.02    122.61 o 
  23   3   3       59.86     -158.78    126.03 o 
 -24   4   3        1.79     -199.61    182.20 o 
 -22   4   3       97.46     -163.02    112.62 o 
 -20   4   3      669.31      624.91    120.36 o 
 -18   4   3        3.84     -108.08     72.05 o 
 -16   4   3      339.48      381.73     99.10 o 
 -14   4   3      578.02      568.62     72.46 o 
 -12   4   3       75.14       53.35     47.20 o 
 -10   4   3     2981.88     2962.48    115.61 o 
  -8   4   3     4493.80     5005.18    138.43 o 
  -6   4   3    20239.59    21311.71    514.13 o 
  -4   4   3    17623.36    17896.93    423.81 o 
  -2   4   3    24150.45    23741.67    338.49 o 
   0   4   3    17549.21    16944.17    247.80 o 
   2   4   3     8599.41     9915.58    180.10 o 
   4   4   3     5287.46     5547.15    134.04 o 
   6   4   3      798.75     1082.67     45.58 o 
   8   4   3     1005.38     1052.88     57.22 o 
  10   4   3     7708.96     8731.77    220.54 o 
  12   4   3     2631.53     2743.81    141.34 o 
  14   4   3      699.67      687.52    102.20 o 
  16   4   3      141.94     -103.91     74.26 o 
  18   4   3       11.08     -123.62     82.41 o 
  20   4   3      173.01      144.68    130.06 o 
  22   4   3      250.93      169.92    150.08 o 
 -23   5   3      125.55      118.62    140.02 o 
 -21   5   3        7.14     -172.76    115.17 o 
 -19   5   3      126.17       61.53     91.16 o 
 -17   5   3     2396.19     2096.75    210.43 o 
 -15   5   3      683.01      523.84     97.78 o 
 -13   5   3     1246.92     1062.52    109.69 o 
 -11   5   3      164.53      394.67     93.24 o 
  -9   5   3     2122.43     1950.11     90.86 o 
  -7   5   3       31.48       23.06     33.10 o 
  -5   5   3      882.98     1006.70     90.97 o 
  -3   5   3     4115.13     3862.16    103.41 o 
  -1   5   3       14.16       -6.53     39.55 o 
   1   5   3    20755.74    20923.45    303.46 o 
   3   5   3      473.59      671.50     53.92 o 
   5   5   3     3540.16     4216.32    131.96 o 
   7   5   3     4176.16     4579.61    138.63 o 
   9   5   3       52.98      -42.74     37.52 o 
  11   5   3     3006.94     2872.31    144.48 o 
  13   5   3      687.72      705.30    101.57 o 
  15   5   3       19.30      -76.43     80.86 o 
  17   5   3      387.26      222.10    102.64 o 
  19   5   3      355.31      214.78    132.41 o 
  21   5   3       37.82        4.27    128.19 o 
 -22   6   3      122.96      -67.26    134.65 o 
 -20   6   3      113.42     -187.13    133.31 o 
 -18   6   3        0.99     -118.29     78.86 o 
 -16   6   3      742.20      825.22    126.73 o 
 -14   6   3     1364.77     1473.94    127.67 o 
 -12   6   3     1390.03     1481.65    152.02 o 
 -10   6   3     2579.00     2354.19    108.48 o 
  -8   6   3     5195.56     5730.52    154.02 o 
  -6   6   3    23118.61    25691.71    603.69 o 
  -4   6   3     1494.55     2313.93     83.09 o 
  -2   6   3     7189.95     8340.96    151.09 o 
   0   6   3      758.93      787.96     73.54 o 
   2   6   3    16916.49    17674.42    272.38 o 
   4   6   3    22619.68    25141.00    477.88 o 
   6   6   3      767.98      869.11     82.05 o 
   8   6   3     3817.16     3562.57    156.80 o 
  10   6   3      784.52      877.82     84.69 o 
  12   6   3     9073.83     9620.94    325.19 o 
  14   6   3        7.27     -105.04     70.02 o 
  16   6   3       62.69      -52.00     90.93 o 
  18   6   3       94.68      -95.06    105.74 o 
  20   6   3       62.99      -80.33    112.16 o 
  22   6   3      175.55      156.63    209.09 o 
 -23   7   3      215.60      166.71    150.10 o 
 -21   7   3       33.13     -148.22    126.24 o 
 -19   7   3      112.86      -68.34     87.13 o 
 -17   7   3     4141.18     4010.71    316.96 o 
 -15   7   3      195.04      196.84     88.85 o 
 -13   7   3      193.00      175.08    108.18 o 
 -11   7   3      139.65      122.66     92.20 o 
  -9   7   3      920.59      804.16    113.91 o 
  -7   7   3     1413.10     1387.82     76.50 o 
  -5   7   3     6382.48     5631.98    154.03 o 
  -3   7   3      284.63      195.31     35.22 o 
  -1   7   3      109.89      294.20    109.43 o 
   1   7   3     3456.52     4134.32     91.06 o 
   3   7   3     7678.70     9224.22    175.30 o 
   5   7   3     5480.38     6037.39    137.53 o 
   7   7   3      241.97      230.32     57.93 o 
   9   7   3      850.88      818.31     84.20 o 
  11   7   3      923.11      861.19     93.67 o 
  13   7   3      334.32      131.48     87.59 o 
  15   7   3       31.83     -121.91     85.39 o 
  17   7   3      753.35      782.60    130.97 o 
  19   7   3      222.15      168.92    142.58 o 
  21   7   3       74.48      -38.96    196.83 o 
 -22   8   3      219.03      182.10    156.72 o 
 -20   8   3       29.51     -225.75    174.77 o 
 -18   8   3       90.16     -109.40     91.09 o 
 -16   8   3      755.58      654.65    119.84 o 
 -14   8   3      281.82      197.27    135.92 o 
 -12   8   3     1193.67     1347.31    308.37 o 
 -10   8   3     3099.79     3553.15    336.95 o 
  -8   8   3     3753.51     3912.43    133.72 o 
  -6   8   3     1959.35     2339.80    110.62 o 
  -4   8   3     5800.05     5606.61    143.18 o 
  -2   8   3     5324.38     5271.62    124.33 o 
   0   8   3     5447.94     5461.24    109.75 o 
   2   8   3     9558.20    10044.60    163.26 o 
   4   8   3    21690.42    24792.63    379.90 o 
   6   8   3       35.45       59.02     52.94 o 
   8   8   3     1386.56     1537.84    104.61 o 
  10   8   3     6663.95     6692.75    203.34 o 
  12   8   3     8513.80     9056.86    293.70 o 
  14   8   3      949.50      724.30    115.59 o 
  16   8   3      198.73      152.29    108.28 o 
  18   8   3      336.01      334.28    190.46 o 
  20   8   3      224.18      403.39    158.19 o 
 -21   9   3       87.27        4.53    144.81 o 
 -19   9   3       94.11     -156.54    123.18 o 
 -17   9   3     1631.08     1555.94    248.01 o 
 -15   9   3      727.84      590.48    149.27 o 
 -13   9   3      370.56      279.01    166.44 o 
 -11   9   3     2662.22     2505.34    343.04 o 
  -9   9   3      322.27      154.39    108.45 o 
  -7   9   3     2196.70     1963.49    162.07 o 
  -5   9   3     2261.14     2602.35    106.77 o 
  -3   9   3      221.82      201.16     50.20 o 
  -1   9   3     4270.81     3933.86    115.01 o 
   1   9   3       63.04      109.93     76.61 o 
   3   9   3     5008.29     4763.44    110.95 o 
   5   9   3      255.72       29.89     67.97 o 
   7   9   3      593.06      434.06     77.63 o 
   9   9   3      877.74      895.58     97.43 o 
  11   9   3       68.98       90.02     76.71 o 
  13   9   3      278.38      104.76     97.00 o 
  15   9   3      292.31       82.45     99.75 o 
  17   9   3      191.77      -51.05    139.24 o 
  19   9   3      120.89     -110.41    130.42 o 
 -20  10   3        7.41     -192.30    128.20 o 
 -18  10   3      388.57       99.05    152.93 o 
 -16  10   3     1535.88     1573.71    206.07 o 
 -14  10   3      478.87      264.10    135.09 o 
 -12  10   3      365.45      173.91    123.41 o 
 -10  10   3     4374.37     4545.76    262.18 o 
  -8  10   3     3895.50     4394.18    596.71 o 
  -6  10   3      139.26       13.71     64.14 o 
  -4  10   3     5757.00     6702.24    173.68 o 
  -2  10   3      923.02     1009.28     74.18 o 
   0  10   3     2040.61     2131.09     94.88 o 
   2  10   3     3183.55     3183.14     98.76 o 
   4  10   3     8782.50     8233.00    159.53 o 
   6  10   3     4399.71     4788.19    168.40 o 
   8  10   3      412.64      439.86     83.96 o 
  10  10   3     8861.26    10002.71    304.13 o 
  12  10   3        5.67      -82.25     81.22 o 
  14  10   3        2.16     -106.56     97.79 o 
  16  10   3      820.60      810.63    228.82 o 
  18  10   3      885.55      999.00    197.43 o 
  20  10   3      185.12      145.41    164.17 o 
 -19  11   3      153.89      -69.88    139.18 o 
 -17  11   3       85.03      -37.42    132.22 o 
 -15  11   3     1456.31     1410.97    282.75 o 
 -13  11   3      453.20      361.67    146.83 o 
 -11  11   3     1786.66     1887.85    250.15 o 
  -9  11   3     1226.04     1595.82    182.41 o 
  -7  11   3      260.37      134.47     76.01 o 
  -5  11   3      364.06      330.33     82.09 o 
  -3  11   3      123.80       85.60     54.60 o 
  -1  11   3      269.94       93.75     55.53 o 
   1  11   3      110.31      -34.59     52.02 o 
   3  11   3        1.00      -35.43     55.98 o 
   5  11   3       51.80      -67.20     44.80 o 
   7  11   3      656.94      587.32     92.01 o 
   9  11   3      159.23       34.42     78.58 o 
  11  11   3      205.43      111.19     89.64 o 
  13  11   3      159.13      234.47    138.69 o 
  15  11   3      634.74      513.04    167.53 o 
  17  11   3       33.38      -35.81    144.37 o 
  19  11   3       93.64      -83.60    154.60 o 
 -18  12   3      264.33      224.30    165.68 o 
 -16  12   3      692.31      793.22    187.15 o 
 -14  12   3     1280.58     1418.33    209.03 o 
 -12  12   3      881.60      737.69    168.88 o 
 -10  12   3     2619.80     2837.82    170.02 o 
  -8  12   3     1561.26     1786.26    142.62 o 
  -6  12   3      817.89      872.39    108.35 o 
  -4  12   3     5564.75     5591.96    184.07 o 
  -2  12   3      731.78      687.85     76.52 o 
   0  12   3      759.15      794.46     81.11 o 
   2  12   3     1479.44     2068.52    107.53 o 
   4  12   3     2885.57     3083.42    107.44 o 
   6  12   3     3322.84     3226.99    124.77 o 
   8  12   3      701.64      636.68    155.71 o 
  10  12   3     3582.61     3806.77    180.71 o 
  12  12   3       74.69      -15.77    130.77 o 
  14  12   3     1240.53     1396.55    268.04 o 
  16  12   3      734.81      918.52    205.10 o 
  18  12   3      554.32      490.66    190.88 o 
 -17  13   3       11.02      -38.26    143.68 o 
 -15  13   3      320.80      193.31    172.76 o 
 -13  13   3      591.44      302.08    160.14 o 
 -11  13   3     1327.28     1478.05    200.80 o 
  -9  13   3      586.94      398.41    144.74 o 
  -7  13   3       12.84      -75.76     75.74 o 
  -5  13   3       17.28     -113.76     75.84 o 
  -3  13   3      385.62      373.37     83.86 o 
  -1  13   3      590.59      404.11     72.53 o 
   1  13   3        8.85      -83.32     55.54 o 
   3  13   3      143.67      -94.94     63.85 o 
   5  13   3       10.32      -91.25     60.83 o 
   7  13   3        0.43      -99.38     66.25 o 
   9  13   3       43.13      -74.50     88.43 o 
  11  13   3      541.51      404.50    131.65 o 
  13  13   3      260.14      240.69    166.56 o 
  15  13   3      112.91     -172.45    144.48 o 
  17  13   3       42.63      -92.08    160.07 o 
 -16  14   3      145.49      -77.14    157.95 o 
 -14  14   3      617.57      385.99    212.89 o 
 -12  14   3     1406.60     1650.27    222.59 o 
 -10  14   3     2484.68     2812.11    237.47 o 
  -8  14   3     1451.33     1526.81    263.02 o 
  -6  14   3       52.90      -46.54     88.22 o 
  -4  14   3      174.32      119.08     78.44 o 
  -2  14   3     2485.83     2768.67    142.67 o 
   0  14   3     3242.41     3189.71    133.92 o 
   2  14   3     1722.60     1648.81    112.85 o 
   4  14   3     2181.50     2355.90    147.93 o 
   6  14   3     2717.36     3149.74    140.76 o 
   8  14   3     4012.74     4343.67    162.21 o 
  10  14   3      288.86      116.10    136.30 o 
  12  14   3      172.19      -28.29    265.92 o 
  14  14   3      837.02      603.75    197.50 o 
  16  14   3      493.52      246.78    187.73 o 
 -15  15   3       51.22     -209.30    209.03 o 
 -13  15   3      539.48      464.68    184.42 o 
 -11  15   3      247.33      292.62    165.45 o 
  -9  15   3       62.75       32.78    149.48 o 
  -7  15   3      106.53      -24.64    126.75 o 
  -5  15   3        0.51     -154.54    103.03 o 
  -3  15   3       51.84     -114.83     76.55 o 
  -1  15   3      308.23      188.87     87.67 o 
   1  15   3      217.55      104.44     78.00 o 
   3  15   3       36.76     -122.10     81.40 o 
   5  15   3       21.19      -89.77     85.12 o 
   7  15   3      211.11       92.75     84.73 o 
   9  15   3        2.31      -85.19    121.31 o 
  11  15   3      529.82      361.26    285.44 o 
  13  15   3      286.61       49.40    177.10 o 
  15  15   3       18.11     -109.31    163.50 o 
 -14  16   3      380.78      148.23    186.97 o 
 -12  16   3      887.62      759.56    198.89 o 
 -10  16   3      593.58      637.01    203.81 o 
  -8  16   3      769.72      597.51    166.05 o 
  -6  16   3      884.23      760.98    164.41 o 
  -4  16   3      451.28      377.03    122.57 o 
  -2  16   3     2624.78     2531.57    151.61 o 
   0  16   3     1974.48     2372.69    151.08 o 
   2  16   3     1422.67     1498.16    157.05 o 
   4  16   3     1262.73     1249.33    148.17 o 
   6  16   3     2605.33     2572.36    168.87 o 
   8  16   3     3101.15     2925.18    221.26 o 
  10  16   3        8.19      -33.59    135.02 o 
  12  16   3      464.10      425.24    198.30 o 
 -13  17   3      366.33       64.29    172.86 o 
 -11  17   3      225.43     -117.01    140.66 o 
  -9  17   3       41.66     -147.44    147.66 o 
  -7  17   3       58.61     -131.08    132.47 o 
  -5  17   3        2.09     -206.88    175.76 o 
  -3  17   3       18.47      -52.50    108.84 o 
  -1  17   3      380.61      304.20    107.71 o 
   1  17   3      234.10      111.99    101.03 o 
   3  17   3        0.09     -163.56    109.04 o 
   5  17   3       17.00     -143.08     95.38 o 
   7  17   3       23.26     -162.75    122.92 o 
   9  17   3        3.66      -87.98    128.65 o 
  11  17   3      306.14      116.44    175.91 o 
 -10  18   3      582.78      536.28    188.39 o 
  -8  18   3      800.28      809.04    200.86 o 
  -6  18   3      776.41      730.61    192.35 o 
  -4  18   3      795.24     1051.97    235.19 o 
  -2  18   3     1299.10     1290.32    164.42 o 
   0  18   3     1070.49      941.50    152.58 o 
   2  18   3      763.07      761.22    145.72 o 
   4  18   3      729.80     1056.77    207.87 o 
   6  18   3     1513.42     1806.50    332.26 o 
   8  18   3      905.28     1069.01    244.73 o 
  -7  19   3       78.67      -90.19    157.00 o 
  -5  19   3      102.98       35.98    157.05 o 
  -3  19   3       53.25     -173.62    115.75 o 
  -1  19   3       31.67     -162.77    108.51 o 
   1  19   3        6.01     -214.81    143.22 o 
   3  19   3        0.26     -110.55    201.49 o 
   5  19   3        3.86     -185.18    164.39 o 
   7  19   3       46.01      -28.89    172.69 o 
  -2  20   3      471.94      385.08    139.77 o 
   0  20   3      615.28      536.58    268.90 o 
 -24   0   4     2550.72     2370.83    306.40 o 
 -22   0   4     4072.17     4162.05    375.67 o 
 -20   0   4     5390.35     5414.78    397.73 o 
 -18   0   4    12346.99    12262.76    410.07 o 
 -16   0   4     8854.12     7979.49    302.00 o 
 -14   0   4    16370.00    15343.86    435.68 o 
 -12   0   4    28983.60    31884.73    741.77 o 
 -10   0   4    74922.81    76370.09   1574.06 o 
  -8   0   4    60526.36    57536.77   1259.23 o 
  -6   0   4    15754.17    15011.53    362.29 o 
  -4   0   4   113990.36   112661.63   3206.82 o 
  -2   0   4    67614.85    70975.20   2046.23 o 
   0   0   4    16449.44    15093.81    500.16 o 
   2   0   4     9031.81     7806.15    214.00 o 
   4   0   4    41543.36    42565.80   1028.05 o 
   6   0   4    21667.31    25313.18    465.49 o 
   8   0   4     1453.56     1777.00    142.04 o 
  10   0   4     8591.32     9649.57    284.28 o 
  12   0   4      475.77      673.50     93.38 o 
  14   0   4     1019.21     1448.19    226.48 o 
  16   0   4       51.39      -18.63    123.05 o 
  18   0   4     2365.97     2640.49    309.75 o 
  20   0   4      107.63      369.89    199.53 o 
  22   0   4        0.96     -127.70    172.08 o 
 -23   1   4        6.23      -33.50    120.10 o 
 -21   1   4      236.49       22.22    111.80 o 
 -19   1   4       45.84      -89.26     72.01 o 
 -17   1   4      136.31       22.52     57.01 o 
 -15   1   4        8.87      -11.91     48.21 o 
 -13   1   4     3320.94     3002.77    116.39 o 
 -11   1   4     9800.52     9941.86    212.73 o 
  -9   1   4    29894.69    31524.73    581.00 o 
  -7   1   4    46313.09    47103.38    992.63 o 
  -5   1   4    68456.93    67439.34   2182.45 o 
  -3   1   4    47003.65    46441.57    618.73 o 
  -1   1   4    18113.35    19213.32    868.60 o 
   1   1   4    10727.70    11464.01    235.70 o 
   3   1   4    25246.13    23647.75    335.07 o 
   5   1   4    94888.76    92252.41   1730.45 o 
   7   1   4    57877.53    55335.19    726.20 o 
   9   1   4    48030.41    48622.57    659.24 o 
  11   1   4    32315.52    31863.82    516.77 o 
  13   1   4    33679.33    34824.11    680.02 o 
  15   1   4     9383.85     9497.54    371.33 o 
  17   1   4     3569.03     3502.56    237.51 o 
  19   1   4    10770.58    11699.11    461.33 o 
  21   1   4     4424.84     4896.83    398.71 o 
 -24   2   4     2360.67     1962.20    324.80 o 
 -22   2   4     4107.55     3897.47    258.42 o 
 -20   2   4     5515.49     5811.20    238.22 o 
 -18   2   4    10558.30     9966.83    302.18 o 
 -16   2   4    11675.63    11135.43    307.96 o 
 -14   2   4    25051.30    24345.27    434.41 o 
 -12   2   4    27594.39    27520.45    464.40 o 
 -10   2   4    38370.83    39247.20    611.61 o 
  -8   2   4    29363.96    30980.96    560.18 o 
  -6   2   4    56840.40    56407.81    948.97 o 
  -4   2   4    76289.21    74151.52   1222.27 o 
  -2   2   4    28810.20    30555.30    590.68 o 
   0   2   4    12761.41    12496.92    211.96 o 
   2   2   4    39227.05    40038.42    482.95 o 
   4   2   4    48851.84    51671.93    688.46 o 
   6   2   4    21620.64    24830.61    364.86 o 
   8   2   4     3336.35     4057.64     98.50 o 
  10   2   4     4266.88     5169.50    179.75 o 
  12   2   4      259.43      473.27     81.00 o 
  14   2   4      683.74      815.75    103.52 o 
  16   2   4       87.97     -113.96     90.20 o 
  18   2   4      500.94      334.46    128.70 o 
  20   2   4      215.19      471.27    142.98 o 
  22   2   4       26.49      -60.93    118.59 o 
 -23   3   4       28.80      -77.80    116.19 o 
 -21   3   4      131.25        4.20     92.84 o 
 -19   3   4      643.87      516.38    107.73 o 
 -17   3   4       40.38       42.78     77.09 o 
 -15   3   4       64.44      -52.23     65.80 o 
 -13   3   4     2633.15     2338.47    105.97 o 
 -11   3   4     7653.76     7145.17    171.28 o 
  -9   3   4    42421.51    43219.70    761.03 o 
  -7   3   4    24235.11    25996.16    473.84 o 
  -5   3   4    13596.94    14859.68    369.39 o 
  -3   3   4    22473.75    21879.56    384.84 o 
  -1   3   4    68896.23    64986.58   1072.70 o 
   1   3   4    44550.93    41824.34    552.13 o 
   3   3   4    60018.15    61216.60    935.52 o 
   5   3   4    55687.45    53960.95    803.77 o 
   7   3   4    51897.79    56305.83    858.03 o 
   9   3   4    41963.02    42180.29    585.01 o 
  11   3   4    48792.38    51377.14   1576.07 o 
  13   3   4    23742.59    24164.80    557.38 o 
  15   3   4    10604.29    11149.11    330.68 o 
  17   3   4     6411.89     6307.12    316.26 o 
  19   3   4     5580.68     5809.24    321.35 o 
  21   3   4     3489.23     3485.14    268.49 o 
 -22   4   4     3553.01     3550.14    209.95 o 
 -20   4   4     5545.14     5514.32    236.73 o 
 -18   4   4     7527.08     7570.10    266.03 o 
 -16   4   4    16937.05    16973.74    416.86 o 
 -14   4   4    23038.47    23782.63    511.82 o 
 -12   4   4    19654.66    19797.70    413.35 o 
 -10   4   4    24081.56    24370.12    469.42 o 
  -8   4   4    39291.89    39866.55    704.80 o 
  -6   4   4    44157.69    46270.84   1019.81 o 
  -4   4   4    21492.08    19609.50    462.60 o 
  -2   4   4    25541.27    24278.57    349.73 o 
   0   4   4    20105.38    21002.20    302.31 o 
   2   4   4     4152.48     4014.54     87.22 o 
   4   4   4    53566.73    55441.89    953.25 o 
   6   4   4    16751.66    14819.58    283.71 o 
   8   4   4     5186.80     4993.03    148.92 o 
  10   4   4      427.92      408.76     68.35 o 
  12   4   4     2219.05     2741.51    152.40 o 
  14   4   4       17.41        3.94     71.71 o 
  16   4   4     2112.31     1941.67    151.32 o 
  18   4   4       67.52      110.42    116.95 o 
  20   4   4      152.10      -94.35    120.14 o 
  22   4   4      125.64      145.64    144.72 o 
 -23   5   4       43.44     -120.84    131.12 o 
 -21   5   4       84.80       32.67     97.14 o 
 -19   5   4     1061.47      841.53    126.39 o 
 -17   5   4       97.94       -5.32     83.48 o 
 -15   5   4     2108.15     2151.46    149.66 o 
 -13   5   4     4651.59     4397.56    224.05 o 
 -11   5   4     5961.26     5902.51    246.97 o 
  -9   5   4    10050.48     9576.27    242.96 o 
  -7   5   4    35629.11    32864.09   2095.98 o 
  -5   5   4    22671.53    22152.36    526.69 o 
  -3   5   4    35999.50    33992.63    606.49 o 
  -1   5   4    19748.42    20059.39    254.88 o 
   1   5   4    36775.17    39908.35    605.44 o 
   3   5   4    28525.88    31123.31    437.06 o 
   5   5   4    67248.40    66404.71   1291.36 o 
   7   5   4    49248.98    47650.88   1312.58 o 
   9   5   4    34779.84    36795.61    702.38 o 
  11   5   4    39557.14    42278.64   1559.15 o 
  13   5   4    19948.98    21816.66    820.79 o 
  15   5   4    10852.81    11751.16    461.06 o 
  17   5   4     8016.38     8623.47    311.24 o 
  19   5   4     2500.57     2109.17    219.73 o 
  21   5   4     3229.70     3443.94    323.23 o 
 -22   6   4     3343.22     3125.19    258.60 o 
 -20   6   4     3547.42     3530.69    205.39 o 
 -18   6   4     2779.62     2570.82    171.96 o 
 -16   6   4    17490.40    17352.99    433.19 o 
 -14   6   4    20892.11    21883.32    609.26 o 
 -12   6   4    26292.28    25345.55    658.54 o 
 -10   6   4    19726.70    19918.03    587.28 o 
  -8   6   4    35920.05    35569.38    821.90 o 
  -6   6   4    12489.75    12348.77    655.16 o 
  -4   6   4    12467.12    11292.88    478.06 o 
  -2   6   4    11254.04    10844.51    173.96 o 
   0   6   4    24808.17    25817.05    414.59 o 
   2   6   4    10775.42    11418.79    217.63 o 
   4   6   4    18730.36    20725.82    316.79 o 
   6   6   4      382.70      509.84    145.06 o 
   8   6   4     2017.58     2531.14    118.33 o 
  10   6   4      505.98      511.67     82.61 o 
  12   6   4     2209.94     2469.05    154.21 o 
  14   6   4     3285.28     3306.50    193.02 o 
  16   6   4      874.99      745.50    123.43 o 
  18   6   4      222.10      161.76    132.38 o 
  20   6   4        4.00       11.87    124.87 o 
 -21   7   4      207.52      -76.61    130.06 o 
 -19   7   4      307.08      130.19    106.42 o 
 -17   7   4      645.72      461.01    113.34 o 
 -15   7   4     3054.19     2920.64    237.71 o 
 -13   7   4     4211.04     4195.24    234.78 o 
 -11   7   4    10410.94    10553.02    363.85 o 
  -9   7   4     3962.34     3619.62    198.32 o 
  -7   7   4    19619.53    19768.98    515.83 o 
  -5   7   4    24824.49    24666.14    595.66 o 
  -3   7   4    49053.13    49101.83    743.77 o 
  -1   7   4    45234.25    43488.01    590.25 o 
   1   7   4    33004.09    30490.25    439.16 o 
   3   7   4    19718.26    16859.34    273.14 o 
   5   7   4    34254.90    33080.93    660.96 o 
   7   7   4    34389.34    35606.41    598.88 o 
   9   7   4    27335.96    27690.34    597.10 o 
  11   7   4    17218.80    17360.97    648.00 o 
  13   7   4    12633.15    12505.85    429.14 o 
  15   7   4    10360.68    11504.71    546.82 o 
  17   7   4     8316.88    10266.75    470.13 o 
  19   7   4     2117.75     2271.59    285.83 o 
  21   7   4     2365.63     2421.31    375.04 o 
 -22   8   4     2987.69     3248.98    278.06 o 
 -20   8   4     2100.28     2384.81    254.74 o 
 -18   8   4     2433.90     1909.11    170.89 o 
 -16   8   4    10605.72    10206.71    409.27 o 
 -14   8   4    12729.08    12974.02    450.88 o 
 -12   8   4    16275.33    16705.55    507.93 o 
 -10   8   4    19992.12    18349.19    524.03 o 
  -8   8   4    21214.78    21468.16    570.66 o 
  -6   8   4    12026.76    11787.78    361.14 o 
  -4   8   4     9800.66    10544.54    215.46 o 
  -2   8   4     5695.78     5943.53    137.20 o 
   0   8   4      823.74      793.01    126.54 o 
   2   8   4    35946.73    35799.09    513.65 o 
   4   8   4     3625.19     3846.07    158.81 o 
   6   8   4     2176.57     2208.94    137.75 o 
   8   8   4      260.52      156.39     73.45 o 
  10   8   4     1877.31     1637.25    116.21 o 
  12   8   4        9.06      125.27     89.19 o 
  14   8   4     3057.55     2907.27    188.14 o 
  16   8   4       58.72       78.18    102.50 o 
  18   8   4        1.33     -107.91     96.67 o 
  20   8   4        2.84      -48.55    191.68 o 
 -21   9   4      534.78      332.79    165.95 o 
 -19   9   4       14.80     -183.77    122.52 o 
 -17   9   4      282.52       20.49    122.32 o 
 -15   9   4     1041.49      664.10    156.38 o 
 -13   9   4     3509.67     3113.66    290.88 o 
 -11   9   4     7024.66     6853.48    307.57 o 
  -9   9   4     6054.60     6109.75    507.64 o 
  -7   9   4    14968.87    14836.82    439.43 o 
  -5   9   4    45646.18    45820.33    775.61 o 
  -3   9   4    30980.24    32810.36    482.00 o 
  -1   9   4    30014.87    30330.76    450.31 o 
   1   9   4    10113.48    10191.10    174.00 o 
   3   9   4    36427.79    35901.57    525.20 o 
   5   9   4    27687.57    26582.36    414.47 o 
   7   9   4    20640.82    19651.69    392.05 o 
   9   9   4     7619.70     7342.28    219.64 o 
  11   9   4    10467.27    10460.21    380.52 o 
  13   9   4    11968.24    12037.25    709.98 o 
  15   9   4     7074.30     7215.03    442.90 o 
  17   9   4     3438.21     3647.74    345.91 o 
  19   9   4     2391.69     2698.66    263.57 o 
 -20  10   4     1369.99     1156.85    213.41 o 
 -18  10   4     3116.83     2897.62    194.37 o 
 -16  10   4     6361.64     5982.89    322.02 o 
 -14  10   4     7593.12     6534.36    322.91 o 
 -12  10   4     6637.84     6340.84    319.06 o 
 -10  10   4    14268.52    14225.68    933.18 o 
  -8  10   4    10592.90    10445.45    369.13 o 
  -6  10   4     7894.63     8141.44    247.35 o 
  -4  10   4     3755.75     4049.00    194.38 o 
  -2  10   4     4934.06     4740.99    134.44 o 
   0  10   4      956.57      972.17     76.12 o 
   2  10   4    26929.90    26937.18    382.19 o 
   4  10   4     3273.71     2823.33    111.34 o 
   6  10   4     1609.16     1683.18    146.08 o 
   8  10   4       42.09      -92.47     61.64 o 
  10  10   4     3768.86     3805.27    173.12 o 
  12  10   4      394.21      371.31    103.89 o 
  14  10   4      790.40      922.29    139.10 o 
  16  10   4        0.05      -98.01    104.26 o 
  18  10   4       68.47      -90.19    137.23 o 
 -19  11   4       11.15     -206.35    137.57 o 
 -17  11   4       80.69      -29.12    133.77 o 
 -15  11   4     1936.50     2160.76    229.57 o 
 -13  11   4     2723.70     2635.35    227.23 o 
 -11  11   4     1994.78     1961.05    201.90 o 
  -9  11   4     5156.11     5326.30    275.49 o 
  -7  11   4     5927.92     6334.58    223.33 o 
  -5  11   4    12964.98    13264.56    408.57 o 
  -3  11   4    20247.21    19504.31    337.81 o 
  -1  11   4    25885.39    26086.95    414.83 o 
   1  11   4     9516.98     9206.68    214.00 o 
   3  11   4    18269.93    18653.79    280.74 o 
   5  11   4    18141.88    18000.51    374.80 o 
   7  11   4     9195.41     9351.06    253.73 o 
   9  11   4     3900.87     3981.25    177.28 o 
  11  11   4     9320.84    10014.79    319.58 o 
  13  11   4    10073.36    11377.11    613.22 o 
  15  11   4     3958.68     4201.07    327.64 o 
  17  11   4     1808.25     1787.21    407.76 o 
 -18  12   4     1794.49     1673.33    240.84 o 
 -16  12   4     3009.56     3039.89    260.25 o 
 -14  12   4     5363.72     4921.89    415.13 o 
 -12  12   4     7277.48     7300.21    347.06 o 
 -10  12   4     5529.20     5889.81    232.86 o 
  -8  12   4     3544.00     3697.58    198.62 o 
  -6  12   4     6400.49     6291.97    226.52 o 
  -4  12   4     5532.03     5235.64    199.14 o 
  -2  12   4     2398.32     2380.11    141.62 o 
   0  12   4     5340.99     5017.24    174.77 o 
   2  12   4     5334.52     5238.30    132.56 o 
   4  12   4     2948.31     3074.15    124.35 o 
   6  12   4        4.62      -71.98     87.58 o 
   8  12   4     1126.26     1114.29    122.55 o 
  10  12   4      911.76      808.04    121.77 o 
  12  12   4      574.23      543.63    120.88 o 
  14  12   4       72.20      251.24    160.30 o 
  16  12   4       29.28     -162.84    140.27 o 
 -17  13   4        0.96     -178.60    245.80 o 
 -15  13   4     1449.27     1559.36    256.76 o 
 -13  13   4     2311.32     2548.26    243.71 o 
 -11  13   4     1189.37     1470.25    202.87 o 
  -9  13   4     3160.74     3225.78    185.32 o 
  -7  13   4     2313.50     1976.59    153.04 o 
  -5  13   4     3085.94     2980.99    168.88 o 
  -3  13   4    12449.20    12413.39    476.45 o 
  -1  13   4     5808.12     6152.91    204.23 o 
   1  13   4     1726.25     1647.43    106.35 o 
   3  13   4     5624.89     5825.84    179.62 o 
   5  13   4    16526.76    15931.96    295.68 o 
   7  13   4     7428.52     7304.81    195.47 o 
   9  13   4     5040.31     5719.08    222.24 o 
  11  13   4     7627.92     8596.05    356.79 o 
  13  13   4     6337.10     6846.10    369.12 o 
  15  13   4     2089.39     2365.58    327.49 o 
  17  13   4     1315.79     1267.20    227.39 o 
 -16  14   4     1541.21     1609.39    337.91 o 
 -14  14   4     2355.85     2450.42    263.59 o 
 -12  14   4     3722.28     4114.74    280.98 o 
 -10  14   4     3530.69     3366.65    264.54 o 
  -8  14   4     3348.15     3166.07    181.04 o 
  -6  14   4     4264.17     4179.59    200.40 o 
  -4  14   4     3618.72     3911.40    186.54 o 
  -2  14   4     2174.58     2190.21    137.39 o 
   0  14   4     3283.31     3199.44    152.13 o 
   2  14   4      250.14       67.58     69.00 o 
   4  14   4     1515.51     1313.49    107.99 o 
   6  14   4       13.17       63.12     77.40 o 
   8  14   4      886.02     1009.73    109.29 o 
  10  14   4       97.87      -82.11    100.48 o 
  12  14   4        0.62       82.35    132.19 o 
  14  14   4        0.92      -95.07    157.91 o 
 -15  15   4      377.25      345.84    183.88 o 
 -13  15   4     1141.40     1275.51    216.25 o 
 -11  15   4      523.63      501.82    168.67 o 
  -9  15   4     1666.70     1773.73    221.17 o 
  -7  15   4     2121.59     2112.52    165.98 o 
  -5  15   4     1514.31     1593.24    151.66 o 
  -3  15   4     3084.51     3429.74    301.79 o 
  -1  15   4     2941.08     3190.84    158.76 o 
   1  15   4     3100.03     3348.78    158.82 o 
   3  15   4     4364.41     4848.57    219.44 o 
   5  15   4     7422.39     7763.34    256.08 o 
   7  15   4     4388.50     4552.61    171.56 o 
   9  15   4     2779.18     2888.81    147.41 o 
  11  15   4     3500.17     3656.96    379.43 o 
  13  15   4     2997.66     3312.06    566.57 o 
 -14  16   4     1272.00     1217.46    339.12 o 
 -12  16   4     1124.28     1071.36    217.18 o 
 -10  16   4     1613.94     1654.86    224.39 o 
  -8  16   4     2347.24     2466.89    237.25 o 
  -6  16   4     2270.70     2118.95    373.44 o 
  -4  16   4     1754.14     1629.13    240.94 o 
  -2  16   4     1039.20     1083.31    127.64 o 
   0  16   4      901.20      867.64    115.36 o 
   2  16   4      963.41     1155.42    149.23 o 
   4  16   4      983.93      918.72    127.31 o 
   6  16   4      293.37      139.60    111.41 o 
   8  16   4      127.42       63.19    134.31 o 
  10  16   4      104.63     -145.38    118.96 o 
  12  16   4      117.78      -88.43    155.80 o 
 -11  17   4      660.44      461.13    190.34 o 
  -9  17   4      907.34      911.59    203.78 o 
  -7  17   4     1475.57     1852.52    224.27 o 
  -5  17   4     1475.73     1985.23    226.10 o 
  -3  17   4     1805.42     1989.19    234.45 o 
  -1  17   4     2243.16     2155.24    156.92 o 
   1  17   4     2388.28     2453.76    195.29 o 
   3  17   4     1752.15     2098.75    190.61 o 
   5  17   4     1863.32     2301.24    192.49 o 
   7  17   4     2240.82     2604.15    295.36 o 
   9  17   4     2038.48     2125.64    393.02 o 
  11  17   4     1119.56     1055.94    187.67 o 
 -10  18   4      724.91      644.97    204.77 o 
  -8  18   4      906.52      966.52    231.27 o 
  -6  18   4      791.31      799.12    190.78 o 
  -4  18   4     1653.13     1962.77    228.75 o 
  -2  18   4      824.02      702.63    147.61 o 
   0  18   4      256.27      150.43    125.78 o 
   2  18   4      549.98      299.71    139.34 o 
   4  18   4      452.89      232.31    166.99 o 
   6  18   4      426.81      285.31    177.04 o 
   8  18   4       40.69      -29.23    141.33 o 
  -7  19   4      558.98      830.72    208.51 o 
  -5  19   4      897.94     1095.05    195.62 o 
  -3  19   4      731.64      735.24    152.77 o 
  -1  19   4      860.29      995.69    198.56 o 
   1  19   4     1329.44     1472.19    221.20 o 
   3  19   4      873.03      837.83    158.27 o 
   5  19   4      645.84      764.69    213.26 o 
 -23   1   5       16.42     -100.10    119.21 o 
 -21   1   5        0.01     -102.45    106.94 o 
 -19   1   5       23.72      -84.10    108.67 o 
 -17   1   5       47.92      -23.34     69.67 o 
 -15   1   5      575.71      517.17     74.30 o 
 -13   1   5      390.18      283.06     61.69 o 
 -11   1   5      259.74      234.14     51.82 o 
  -9   1   5     1538.90     1296.01     76.58 o 
  -7   1   5     5925.61     6203.67    195.42 o 
  -5   1   5      189.47      438.57     66.34 o 
  -3   1   5        5.14       58.56     27.67 o 
  -1   1   5     9100.21     8354.82    541.09 o 
   1   1   5       84.88       33.92     37.41 o 
   3   1   5      179.87      385.07     80.66 o 
   5   1   5      326.16      509.41     43.42 o 
   7   1   5     1094.25      608.85     42.27 o 
   9   1   5        0.66      -43.45     28.97 o 
  11   1   5       90.37      -47.76     53.15 o 
  13   1   5      274.26      191.81     98.65 o 
  15   1   5        5.02      -76.27     97.65 o 
  17   1   5      174.13      149.22    120.11 o 
  19   1   5       21.43      -18.41    120.20 o 
  21   1   5       53.72     -145.40    125.09 o 
 -24   2   5       26.77       63.15    131.65 o 
 -22   2   5        2.94     -157.53    105.02 o 
 -20   2   5       87.37       25.83    117.40 o 
 -18   2   5        0.89     -110.53     73.69 o 
 -16   2   5      969.03      914.83    110.13 o 
 -14   2   5     1098.09      879.64    103.85 o 
 -12   2   5      596.02      644.14     69.57 o 
 -10   2   5       67.67      -17.58     38.76 o 
  -8   2   5     2682.26     2511.05    101.34 o 
  -6   2   5    11475.05    10474.51    270.01 o 
  -4   2   5     7826.53     8533.98    176.43 o 
  -2   2   5     1834.09     1676.21     77.32 o 
   0   2   5     4270.04     4714.01    108.36 o 
   2   2   5      681.32      524.27     48.39 o 
   4   2   5     3307.21     2597.85     77.26 o 
   6   2   5     3052.14     3242.73     94.38 o 
   8   2   5     5522.24     5210.87    122.34 o 
  10   2   5        0.41      -62.81     41.88 o 
  12   2   5        0.18      -86.09     57.39 o 
  14   2   5      975.53      806.40    151.36 o 
  16   2   5     2118.61     1785.71    196.98 o 
  18   2   5      490.56      463.69    147.69 o 
  20   2   5      245.20      263.52    146.06 o 
  22   2   5        8.14      -53.20    139.57 o 
 -23   3   5      150.74      203.65    147.70 o 
 -21   3   5       72.08       84.02    105.50 o 
 -19   3   5        0.35      -99.80     83.70 o 
 -17   3   5       97.05       53.18     77.88 o 
 -15   3   5      869.04      915.62    109.64 o 
 -13   3   5       85.83      -83.86     55.91 o 
 -11   3   5     1166.56     1361.67     90.18 o 
  -9   3   5       87.13       69.09     42.76 o 
  -7   3   5    17932.87    19601.23    377.70 o 
  -5   3   5        4.39       85.69     40.29 o 
  -3   3   5     1535.26     1601.55     55.00 o 
  -1   3   5     7686.13     8573.47    187.31 o 
   1   3   5     3312.75     3389.46     89.30 o 
   3   3   5     6622.57     7233.52    118.40 o 
   5   3   5     3872.76     4180.10    104.92 o 
   7   3   5      335.10      281.92     55.18 o 
   9   3   5      384.80      363.38     63.86 o 
  11   3   5        1.96      -77.88     51.92 o 
  13   3   5     1629.89     1855.76    132.47 o 
  15   3   5       74.44       99.01    105.99 o 
  17   3   5      751.04      550.52    146.09 o 
  19   3   5        0.14     -144.64    112.92 o 
  21   3   5      280.68      221.85    152.30 o 
 -22   4   5       18.60     -116.84     96.79 o 
 -20   4   5      108.50       94.88     96.59 o 
 -18   4   5      109.24      -62.02     78.47 o 
 -16   4   5      935.65     1079.48    125.52 o 
 -14   4   5     1790.88     1815.58    139.64 o 
 -12   4   5     1214.56     1039.52    132.41 o 
 -10   4   5       73.74      120.19     45.45 o 
  -8   4   5      355.53      323.37     88.97 o 
  -6   4   5      322.56      228.35     72.88 o 
  -4   4   5       18.72       12.93     55.19 o 
  -2   4   5      836.83      565.10     39.32 o 
   0   4   5      975.04     1194.00     91.25 o 
   2   4   5        0.82       24.39     20.26 o 
   4   4   5     7816.57     7572.43    147.61 o 
   6   4   5     1053.86      850.72     71.82 o 
   8   4   5       18.34      -34.37     46.37 o 
  10   4   5       33.72      -70.12     54.75 o 
  12   4   5      619.39      709.29     90.54 o 
  14   4   5      223.35      345.82     94.48 o 
  16   4   5     1184.46     1265.59    181.02 o 
  18   4   5      637.24      362.19    140.88 o 
  20   4   5      329.38      291.84    147.60 o 
 -23   5   5      274.81      166.34    115.09 o 
 -21   5   5      394.98      385.85    122.84 o 
 -19   5   5      129.56     -118.60     92.29 o 
 -17   5   5      116.00       12.33     83.45 o 
 -15   5   5      327.46      302.68     93.20 o 
 -13   5   5      536.64      315.06    109.21 o 
 -11   5   5        9.86      -69.25     70.94 o 
  -9   5   5     2948.82     3503.53    182.54 o 
  -7   5   5     6959.67     8352.22    276.71 o 
  -5   5   5      143.38       22.27     55.94 o 
  -3   5   5      595.39      629.20     42.65 o 
  -1   5   5      357.18      230.56     39.52 o 
   1   5   5     2902.47     2895.43     81.62 o 
   3   5   5      588.67      855.24     47.95 o 
   5   5   5      467.41      572.85     80.99 o 
   7   5   5       59.82      -62.82     41.88 o 
   9   5   5       13.76      -71.99     47.99 o 
  11   5   5     3543.49     2964.17    139.38 o 
  13   5   5      257.91      262.22    129.81 o 
  15   5   5      264.37      192.03    129.96 o 
  17   5   5      225.78       57.00    115.66 o 
  19   5   5        2.42     -162.47    108.32 o 
  21   5   5      124.82       66.10    148.07 o 
 -22   6   5       22.93       42.97    102.67 o 
 -20   6   5        2.04     -142.10     99.20 o 
 -18   6   5       63.68     -120.53     80.35 o 
 -16   6   5       30.77     -116.37     77.58 o 
 -14   6   5      295.06      300.16    114.54 o 
 -12   6   5      113.39      -13.77     85.29 o 
 -10   6   5       25.98     -102.67     98.90 o 
  -8   6   5      163.19       63.13     75.37 o 
  -6   6   5       73.93      -84.28     56.19 o 
  -4   6   5        4.71      -40.73     27.15 o 
  -2   6   5     1383.08      704.35     58.50 o 
   0   6   5      361.74      226.15     37.05 o 
   2   6   5        8.35       50.93     32.11 o 
   4   6   5     2551.25     3290.37     90.82 o 
   6   6   5      381.90       73.54     54.12 o 
   8   6   5      561.97      485.96     75.14 o 
  10   6   5        1.60     -118.88     79.25 o 
  12   6   5     5117.52     5226.08    244.94 o 
  14   6   5       16.38      -90.94     80.50 o 
  16   6   5       43.45      -36.70     92.40 o 
  18   6   5       49.22      -98.62    113.59 o 
  20   6   5      262.74       61.54    139.11 o 
 -21   7   5      197.41       89.46    113.70 o 
 -19   7   5       18.69     -131.02     87.34 o 
 -17   7   5      753.94      657.55    121.86 o 
 -15   7   5      391.05      196.72    127.13 o 
 -13   7   5       21.37      -98.47     88.89 o 
 -11   7   5      292.48      295.04    106.28 o 
  -9   7   5     6217.06     6565.71    414.64 o 
  -7   7   5     4328.86     4331.65    201.32 o 
  -5   7   5      726.12      743.62     96.68 o 
  -3   7   5     4115.85     4321.85    118.40 o 
  -1   7   5      958.19     1003.55     53.85 o 
   1   7   5      914.84      726.70     55.39 o 
   3   7   5     6681.96     6941.04    199.23 o 
   5   7   5     2204.12     2010.55    104.06 o 
   7   7   5     1137.30     1139.35     92.42 o 
   9   7   5      576.38      610.89     88.23 o 
  11   7   5     3342.42     3395.95    155.52 o 
  13   7   5      344.02      279.25     89.86 o 
  15   7   5      323.77      324.87    115.81 o 
  17   7   5       40.65     -142.87     95.24 o 
  19   7   5        1.66     -159.51    106.34 o 
 -22   8   5       46.37      -49.17    144.10 o 
 -20   8   5        4.35     -138.51     92.34 o 
 -18   8   5       10.90     -129.25     86.17 o 
 -16   8   5      311.57      169.98    128.50 o 
 -14   8   5      393.01      266.57    154.31 o 
 -12   8   5      188.36       91.15    104.93 o 
 -10   8   5     1046.80      754.04    134.56 o 
  -8   8   5       78.18      -53.59    122.32 o 
  -6   8   5      152.27       21.46     79.55 o 
  -4   8   5      748.04      594.10     76.90 o 
  -2   8   5      338.79      274.13     45.33 o 
   0   8   5       90.84       -2.86     33.18 o 
   2   8   5      810.54      858.17     65.00 o 
   4   8   5     1285.73     1241.03     71.32 o 
   6   8   5      124.40      -12.03     55.32 o 
   8   8   5       88.63       56.44     66.91 o 
  10   8   5       20.70      -72.10     77.34 o 
  12   8   5     2165.79     2259.95    143.03 o 
  14   8   5       31.33      -25.61     96.87 o 
  16   8   5      836.49      935.82    165.48 o 
  18   8   5       55.33     -180.08    120.06 o 
  20   8   5      282.79      377.41    182.00 o 
 -21   9   5       83.63       28.87    151.44 o 
 -19   9   5       90.38      -95.81    105.42 o 
 -17   9   5      509.04      298.06    149.92 o 
 -15   9   5     1240.03     1133.93    178.32 o 
 -13   9   5      120.08        5.37    109.05 o 
 -11   9   5      268.41      273.33    121.31 o 
  -9   9   5     4414.33     4460.27    234.40 o 
  -7   9   5     2378.58     2910.87    184.79 o 
  -5   9   5     4380.14     4662.49    176.77 o 
  -3   9   5     3275.56     3439.97    119.77 o 
  -1   9   5     1242.55     1053.92     64.00 o 
   1   9   5      291.92      355.49     51.40 o 
   3   9   5     6972.88     7782.00    174.21 o 
   5   9   5     3333.56     3437.80    145.12 o 
   7   9   5      657.34      791.74     93.15 o 
   9   9   5      748.64      552.94     92.24 o 
  11   9   5      594.50      621.61    105.65 o 
  13   9   5        1.33     -117.71     78.47 o 
  15   9   5       18.62      -40.94    101.70 o 
  17   9   5      296.71      314.52    125.37 o 
  19   9   5        1.22     -185.07    180.66 o 
 -20  10   5        1.06     -127.15    147.95 o 
 -18  10   5       21.20       -6.29    133.42 o 
 -16  10   5      129.72     -129.32    127.24 o 
 -14  10   5      789.32      738.77    155.31 o 
 -12  10   5      190.65      -25.00    107.13 o 
 -10  10   5      564.00      444.49    130.39 o 
  -8  10   5       64.64       16.18    126.73 o 
  -6  10   5      413.53      121.26     82.70 o 
  -4  10   5     1154.81     1162.41    159.92 o 
  -2  10   5      469.84      394.21     60.36 o 
   0  10   5     3221.66     2926.62     96.44 o 
   2  10   5        2.50      -73.77     49.18 o 
   4  10   5      558.23      359.93     74.48 o 
   6  10   5     1242.11     1022.62    101.39 o 
   8  10   5      236.13       76.03     76.22 o 
  10  10   5     1347.75     1307.71    123.52 o 
  12  10   5      543.44      429.57    108.76 o 
  14  10   5     1363.36     1476.46    239.91 o 
  16  10   5      616.03      641.56    145.66 o 
  18  10   5      318.91      256.35    170.22 o 
 -19  11   5      499.46      273.82    164.93 o 
 -17  11   5      238.98     -146.91    130.25 o 
 -15  11   5     1220.64     1444.52    208.24 o 
 -13  11   5      753.14      786.35    176.99 o 
 -11  11   5     3347.95     3624.61    274.22 o 
  -9  11   5     5319.32     5505.87    276.43 o 
  -7  11   5      993.51     1104.65    120.24 o 
  -5  11   5     1980.38     2308.46    146.69 o 
  -3  11   5     1548.16     1656.24    130.99 o 
  -1  11   5     2908.56     2862.83    129.18 o 
   1  11   5     2347.62     2262.08     92.14 o 
   3  11   5     1156.89      988.76     84.08 o 
   5  11   5      631.82      451.14     84.95 o 
   7  11   5       60.11      -32.71     74.02 o 
   9  11   5     2114.20     1933.33    143.92 o 
  11  11   5     1082.73     1335.85    139.10 o 
  13  11   5      662.29      726.57    127.98 o 
  15  11   5      162.87      211.71    196.71 o 
  17  11   5      272.45      179.90    175.95 o 
 -18  12   5       31.61     -215.59    143.73 o 
 -16  12   5      218.79      -47.90    139.35 o 
 -14  12   5      291.23      101.45    148.00 o 
 -12  12   5      253.64      252.37    147.19 o 
 -10  12   5      987.45     1229.38    175.05 o 
  -8  12   5        1.85     -117.11     78.07 o 
  -6  12   5      145.64      111.86     90.07 o 
  -4  12   5       28.75      -43.18     75.05 o 
  -2  12   5      120.96      -17.83     65.26 o 
   0  12   5     1871.73     1506.86     96.54 o 
   2  12   5       33.86      -74.77     49.85 o 
   4  12   5        1.73      -56.61     55.78 o 
   6  12   5     2963.84     2998.82    154.46 o 
   8  12   5      732.03      640.38    108.92 o 
  10  12   5     1241.33     1363.42    174.81 o 
  12  12   5      383.57      265.17    110.97 o 
  14  12   5     1572.43     1502.24    178.99 o 
  16  12   5      360.33      168.21    168.48 o 
 -17  13   5      181.33       25.92    171.18 o 
 -15  13   5      877.25      841.53    191.39 o 
 -13  13   5     1416.38     1594.07    383.13 o 
 -11  13   5     2094.80     2391.74    179.92 o 
  -9  13   5     2292.03     2537.90    173.06 o 
  -7  13   5     1985.16     2040.89    161.89 o 
  -5  13   5     1468.40     1441.08    139.40 o 
  -3  13   5     3129.32     2960.09    146.30 o 
  -1  13   5     3029.07     3076.02    149.67 o 
   1  13   5     1424.66     1389.89     98.74 o 
   3  13   5       85.92       52.01     67.00 o 
   5  13   5     3672.53     3494.24    139.60 o 
   7  13   5     2498.67     2752.55    189.86 o 
   9  13   5     1339.24     1461.43    145.49 o 
  11  13   5      380.91      260.07    116.01 o 
  13  13   5      819.82      949.93    173.99 o 
  15  13   5      255.10      152.03    177.17 o 
 -16  14   5      102.90      -23.03    160.66 o 
 -14  14   5       81.80      104.66    155.10 o 
 -12  14   5      230.01        5.42    145.02 o 
 -10  14   5      332.27      284.52    135.50 o 
  -8  14   5        3.58      -94.07    100.21 o 
  -6  14   5      295.54       93.88     99.04 o 
  -4  14   5       24.75     -132.28     88.19 o 
  -2  14   5      706.45      613.07    101.86 o 
   0  14   5      688.23      630.36    101.54 o 
   2  14   5      402.43      220.93    110.50 o 
   4  14   5      122.85      -62.10     69.98 o 
   6  14   5      298.29      160.03     80.08 o 
   8  14   5     1256.00     1176.37    119.71 o 
  10  14   5      725.71      679.17    131.01 o 
  12  14   5      491.34      548.36    162.37 o 
  14  14   5      769.20     1122.97    289.85 o 
 -15  15   5      298.31      324.85    177.20 o 
 -13  15   5     1728.34     1711.04    233.64 o 
 -11  15   5      698.75      391.04    172.73 o 
  -9  15   5      820.40      448.42    161.30 o 
  -7  15   5     2198.55     2581.05    184.42 o 
  -5  15   5     1354.09     1840.39    170.37 o 
  -3  15   5     3195.96     3306.31    215.66 o 
  -1  15   5     3926.91     4074.94    176.92 o 
   1  15   5     2400.46     2326.54    185.43 o 
   3  15   5      797.10      778.45    137.64 o 
   5  15   5     2936.25     3229.89    154.01 o 
   7  15   5     2014.85     2046.56    137.97 o 
   9  15   5      422.71      340.94    100.14 o 
  11  15   5      390.54      294.95    154.44 o 
  13  15   5      468.06      439.06    154.74 o 
 -14  16   5       34.01     -206.69    137.80 o 
 -12  16   5      114.28      -77.85    158.57 o 
 -10  16   5       81.77       46.89    149.42 o 
  -8  16   5       98.14      -63.73    135.51 o 
  -6  16   5      134.99      -30.80    110.38 o 
  -4  16   5       18.27      -75.33    107.94 o 
  -2  16   5      198.60      111.80     92.69 o 
   0  16   5      113.02      117.43    111.46 o 
   2  16   5      222.38       91.95    117.84 o 
   4  16   5       17.52     -165.30    110.20 o 
   6  16   5       91.64       76.56     87.23 o 
   8  16   5      802.19      853.21    115.63 o 
  10  16   5      290.05      503.40    159.29 o 
  12  16   5      484.95      490.01    171.93 o 
 -11  17   5      842.98      896.19    217.35 o 
  -9  17   5      965.35     1350.38    214.16 o 
  -7  17   5     1265.26     1356.37    205.30 o 
  -5  17   5      992.25     1117.76    194.55 o 
  -3  17   5     1451.30     1599.81    171.16 o 
  -1  17   5     2610.37     2582.97    195.83 o 
   1  17   5     1077.06     1213.79    163.81 o 
   3  17   5      725.64      564.39    145.97 o 
   5  17   5     1005.42     1038.36    163.46 o 
   7  17   5     1362.83     1489.21    189.86 o 
   9  17   5      291.22      297.31    151.20 o 
  -8  18   5        2.02     -127.88    159.23 o 
  -6  18   5        1.44     -177.35    143.41 o 
  -4  18   5      194.86        5.92    136.14 o 
  -2  18   5      104.93      128.02    131.29 o 
   0  18   5      115.04      175.52    124.52 o 
   2  18   5       55.62     -142.74    122.91 o 
   4  18   5      117.68      -60.07    125.15 o 
   6  18   5      109.27      182.58    171.72 o 
  -5  19   5     1004.95     1168.08    221.72 o 
  -3  19   5      440.21      283.11    229.69 o 
  -1  19   5      618.15      528.25    279.44 o 
   1  19   5      464.10      360.58    149.92 o 
   3  19   5      402.53      357.63    143.28 o 
 -22   0   6      829.12      711.35    248.81 o 
 -20   0   6     2793.04     2209.29    291.69 o 
 -18   0   6     7897.23     7446.31    467.81 o 
 -16   0   6     2548.92     2118.59    244.89 o 
 -14   0   6     6676.49     6597.27    263.33 o 
 -12   0   6    39588.56    42380.88   1271.11 o 
 -10   0   6    45426.70    48195.54   1051.31 o 
  -8   0   6    63873.23    67544.91   1920.39 o 
  -6   0   6    91745.83    92434.21   3298.59 o 
  -2   0   6    71790.72    72891.78   2137.14 o 
   0   0   6   142485.91   139866.17   4005.46 o 
   2   0   6    90663.63    92237.86   2566.85 o 
   4   0   6    19108.85    19839.98    496.02 o 
   6   0   6    84992.98    95617.69   2056.86 o 
   8   0   6    29000.20    30029.48    563.05 o 
  10   0   6    22422.45    22257.96    594.46 o 
  12   0   6    17803.70    18080.32    777.08 o 
  14   0   6    22015.70    22760.91    946.66 o 
  16   0   6     7168.39     7283.35    494.53 o 
  18   0   6     1225.91     1372.20    280.91 o 
  20   0   6     3773.14     4380.15    430.32 o 
 -23   1   6     2935.14     3074.14    253.41 o 
 -21   1   6     4764.37     5129.71    456.42 o 
 -19   1   6     7445.42     8165.69    358.64 o 
 -17   1   6       58.96       21.96     75.59 o 
 -15   1   6     8638.77     9075.74    272.79 o 
 -13   1   6    16093.25    17168.30    335.42 o 
 -11   1   6     9941.11    10039.51    251.42 o 
  -9   1   6     2895.64     2939.59    106.43 o 
  -7   1   6    16777.29    17860.55    413.84 o 
  -5   1   6    42633.86    50451.07    586.17 o 
  -3   1   6     5726.23     6189.03    160.85 o 
  -1   1   6     2009.04     2109.03    121.82 o 
   1   1   6     6829.66     6150.80    145.98 o 
   3   1   6    14040.87    13509.41    256.42 o 
   5   1   6      995.69     1737.30     72.97 o 
   7   1   6     2167.85     3381.15    106.22 o 
   9   1   6     4437.03     4700.87    128.31 o 
  11   1   6     4554.31     4796.11    198.82 o 
  13   1   6      281.88      396.37    116.31 o 
  15   1   6     3759.13     3970.92    317.96 o 
  17   1   6     8301.71     9103.91    667.29 o 
  19   1   6     3474.07     3691.74    287.16 o 
  21   1   6      873.63     1093.12    204.50 o 
 -22   2   6      807.39      655.42    210.43 o 
 -20   2   6     2505.07     2197.09    216.65 o 
 -18   2   6     6641.87     6375.24    246.77 o 
 -16   2   6     4978.18     4707.40    198.25 o 
 -14   2   6     8710.18     9042.67    332.72 o 
 -12   2   6    29155.99    30485.90    513.27 o 
 -10   2   6    23354.67    24529.89    418.29 o 
  -8   2   6    48863.07    48694.45    849.46 o 
  -6   2   6    97364.55   102956.24   1697.15 o 
  -4   2   6    75551.61    76064.55   1008.96 o 
  -2   2   6    65205.03    67676.83   1131.75 o 
   0   2   6    84790.95    84843.35   1224.99 o 
   2   2   6    56917.61    57150.82    865.40 o 
   4   2   6    39944.84    39144.64    547.71 o 
   6   2   6    82110.32    86474.78   1140.87 o 
   8   2   6    32287.81    30818.60    462.31 o 
  10   2   6    18113.79    19363.19    370.77 o 
  12   2   6    16599.29    16913.88    425.96 o 
  14   2   6    21794.07    22327.78    664.34 o 
  16   2   6     5420.14     5693.57    311.56 o 
  18   2   6     1819.93     2204.21    230.55 o 
  20   2   6     2349.54     2446.22    252.02 o 
 -23   3   6     2111.91     2466.03    238.47 o 
 -21   3   6     5778.74     6295.22    329.48 o 
 -19   3   6     2171.52     2401.43    175.28 o 
 -17   3   6     1628.54     1787.80    151.41 o 
 -15   3   6     5891.67     5528.02    215.52 o 
 -13   3   6    15255.80    15219.43    372.78 o 
 -11   3   6     7439.84     8253.62    296.92 o 
  -9   3   6     8436.32     8277.92    205.18 o 
  -7   3   6    14154.22    15137.24    311.42 o 
  -5   3   6     4562.15     3990.26    124.86 o 
  -3   3   6     5845.99     5822.02    174.95 o 
  -1   3   6     1967.49     2038.52    185.54 o 
   1   3   6     4101.90     4281.65    111.78 o 
   3   3   6      318.13      613.27     81.37 o 
   5   3   6     2576.53     2795.44    107.13 o 
   7   3   6     1390.07     1360.11     76.55 o 
   9   3   6     4286.68     4105.13    146.59 o 
  11   3   6     1864.81     1659.20    110.40 o 
  13   3   6      884.82      799.27    141.20 o 
  15   3   6     6912.36     7090.60    341.30 o 
  17   3   6     3457.76     2820.88    237.20 o 
  19   3   6     2018.91     2231.30    230.92 o 
  21   3   6     1186.16     1453.20    428.23 o 
 -22   4   6      752.32      673.04    166.49 o 
 -20   4   6     2460.43     2450.67    188.46 o 
 -18   4   6     6304.88     6030.00    249.08 o 
 -16   4   6     6100.20     5869.90    231.60 o 
 -14   4   6     5757.57     5215.02    207.44 o 
 -12   4   6    15678.54    15251.50    454.19 o 
 -10   4   6    26191.77    26237.46    651.80 o 
  -8   4   6    30474.69    31730.72    742.15 o 
  -6   4   6    43273.32    44158.18   1825.37 o 
  -4   4   6    89270.70    84856.99   1158.86 o 
  -2   4   6    58010.25    55046.96    936.41 o 
   0   4   6    52884.76    56849.12    846.32 o 
   2   4   6    27977.97    27700.59    361.87 o 
   4   4   6    41184.38    43255.11    604.15 o 
   6   4   6    39061.88    38463.61   1028.62 o 
   8   4   6    56600.94    59151.50   1753.82 o 
  10   4   6    14324.69    15488.64    327.76 o 
  12   4   6    12770.00    12927.39    302.56 o 
  14   4   6    15197.55    15949.32    534.40 o 
  16   4   6     5493.45     5186.63    296.13 o 
  18   4   6     2665.06     2337.28    238.16 o 
  20   4   6     1022.51     1167.98    210.76 o 
 -23   5   6     1686.60     1593.81    324.17 o 
 -21   5   6     4074.89     4658.93    309.17 o 
 -19   5   6     1042.92     1041.84    142.85 o 
 -17   5   6     4153.93     4396.63    212.51 o 
 -15   5   6     5104.81     4932.34    212.54 o 
 -13   5   6     8469.67     8080.11    317.72 o 
 -11   5   6     2751.95     2946.22    184.00 o 
  -9   5   6    11814.32    12744.21    580.91 o 
  -7   5   6    25685.17    26560.85    641.71 o 
  -5   5   6      675.49      342.11     72.81 o 
  -3   5   6     6206.48     6249.62    134.36 o 
  -1   5   6      706.32      822.29    100.02 o 
   1   5   6     6163.47     6375.33    135.08 o 
   3   5   6       64.91       45.34     41.00 o 
   5   5   6      167.74      142.02     58.80 o 
   7   5   6     1169.62     1471.73    102.97 o 
   9   5   6     2687.43     2881.06    136.26 o 
  11   5   6      746.70      649.57     92.07 o 
  13   5   6     3344.25     3873.28    215.94 o 
  15   5   6     4486.39     4068.12    266.58 o 
  17   5   6     1124.92      847.58    170.49 o 
  19   5   6      769.91      444.91    204.06 o 
 -22   6   6      814.18      726.06    144.68 o 
 -20   6   6     3171.31     3068.31    209.37 o 
 -18   6   6     4378.72     4388.00    223.24 o 
 -16   6   6     3168.58     3316.08    185.24 o 
 -14   6   6     4866.65     4698.84    247.50 o 
 -12   6   6     9088.71     9246.49    340.04 o 
 -10   6   6    22076.46    21273.47    572.10 o 
  -8   6   6    17513.48    16327.00    456.82 o 
  -6   6   6    20995.80    20041.80    514.32 o 
  -4   6   6    44344.79    43319.13    972.49 o 
  -2   6   6    38555.72    38287.19    501.02 o 
   0   6   6    40307.33    39413.62    615.65 o 
   2   6   6    31414.63    30254.71    441.67 o 
   4   6   6    28476.25    29799.53    512.14 o 
   6   6   6    16477.60    15217.87    314.41 o 
   8   6   6    35118.62    38318.70    650.40 o 
  10   6   6    11286.99    11822.04    347.13 o 
  12   6   6    16320.76    16986.73    375.59 o 
  14   6   6    10124.57    11028.59    606.44 o 
  16   6   6     6114.38     6361.17    339.80 o 
  18   6   6     2045.75     2014.01    234.53 o 
  20   6   6     1007.44     1130.92    213.80 o 
 -21   7   6     1209.03      964.67    153.03 o 
 -19   7   6     2029.16     2166.67    185.76 o 
 -17   7   6     4404.26     4626.54    225.61 o 
 -15   7   6     4101.43     4471.16    260.84 o 
 -13   7   6     4220.63     4009.84    232.54 o 
 -11   7   6     3450.69     3142.57    201.00 o 
  -9   7   6    10357.24    10485.38    351.56 o 
  -7   7   6     4796.50     5367.58    295.78 o 
  -5   7   6       35.24       99.20     72.74 o 
  -3   7   6     1389.64     1523.42     69.41 o 
  -1   7   6      119.80       34.89     36.13 o 
   1   7   6       11.45       33.45     37.65 o 
   3   7   6     1236.56     1113.24     66.12 o 
   5   7   6       28.67      -73.28     48.85 o 
   7   7   6     3768.48     4164.68    207.50 o 
   9   7   6     2509.80     2202.58    130.52 o 
  11   7   6        6.13      -54.55     72.19 o 
  13   7   6     1530.74     1927.48    164.54 o 
  15   7   6     1951.44     2330.58    196.60 o 
  17   7   6     1394.28     1400.21    206.28 o 
  19   7   6      397.12      358.39    166.66 o 
 -20   8   6     2527.18     2097.18    198.53 o 
 -18   8   6     1952.69     1449.50    167.86 o 
 -16   8   6     2137.74     1880.39    205.75 o 
 -14   8   6     5188.74     4999.59    273.79 o 
 -12   8   6     6534.45     6023.41    281.67 o 
 -10   8   6     9062.49     8639.88    332.16 o 
  -8   8   6    12635.24    12690.70    398.99 o 
  -6   8   6    28673.53    28893.29    866.64 o 
  -4   8   6    28487.52    30205.63    592.54 o 
  -2   8   6    37724.11    35916.44    486.14 o 
   0   8   6    27170.27    26205.90    400.60 o 
   2   8   6    21770.85    21651.67    345.90 o 
   4   8   6     8602.79     8652.03    223.13 o 
   6   8   6    15928.88    15207.40    326.92 o 
   8   8   6    11942.59    11751.48    284.31 o 
  10   8   6    11068.42    11402.30    292.32 o 
  12   8   6    12185.39    12954.91    327.50 o 
  14   8   6     6507.94     6433.89    235.45 o 
  16   8   6     4064.81     4529.04    288.72 o 
  18   8   6     1584.15     1678.70    230.50 o 
 -21   9   6      628.40      645.85    155.97 o 
 -19   9   6     1946.86     2095.05    188.86 o 
 -17   9   6     1935.43     1908.62    231.03 o 
 -15   9   6     2421.63     2304.99    212.91 o 
 -13   9   6     3205.29     2745.90    213.43 o 
 -11   9   6     3014.46     2410.18    238.02 o 
  -9   9   6     2981.87     2812.89    191.27 o 
  -7   9   6     1262.83     1279.72    145.88 o 
  -5   9   6      727.02      740.88     96.50 o 
  -3   9   6      250.63      254.47     76.38 o 
  -1   9   6      363.34      255.39     48.81 o 
   1   9   6     3007.50     3187.70    111.99 o 
   3   9   6       57.96      -89.49     64.43 o 
   5   9   6      214.18      102.10     69.67 o 
   7   9   6       16.79      -45.44     72.89 o 
   9   9   6       40.84        4.10     81.48 o 
  11   9   6       35.93      -57.35     84.54 o 
  13   9   6     1154.32     1110.54    133.05 o 
  15   9   6     1259.84     1393.37    180.65 o 
  17   9   6     1492.17     1611.52    282.01 o 
 -20  10   6     1336.40     1007.02    163.37 o 
 -18  10   6      975.68      789.70    183.09 o 
 -16  10   6     1417.58     1022.93    195.39 o 
 -14  10   6     3645.48     3161.95    235.50 o 
 -12  10   6     5620.52     5526.87    290.22 o 
 -10  10   6     5415.75     5507.41    277.31 o 
  -8  10   6     7519.07     7538.04    307.66 o 
  -6  10   6    21598.05    21752.93    481.65 o 
  -4  10   6    20620.89    21691.65    473.95 o 
  -2  10   6    27043.36    27144.77    554.53 o 
   0  10   6    17742.19    17774.25    268.94 o 
   2  10   6    14421.53    14541.49    307.45 o 
   4  10   6     6755.70     6172.52    195.23 o 
   6  10   6     8874.58     8363.09    237.94 o 
   8  10   6     5659.16     5248.74    193.68 o 
  10  10   6     9313.25     9179.73    269.94 o 
  12  10   6     5831.86     5729.35    227.35 o 
  14  10   6     3243.57     3475.54    192.09 o 
  16  10   6     2397.00     2659.02    202.99 o 
  18  10   6     1648.01     2026.23    482.52 o 
 -19  11   6     1425.44     1378.17    235.90 o 
 -17  11   6     1028.91      621.55    177.97 o 
 -15  11   6     1131.19      993.86    184.69 o 
 -13  11   6     1994.09     2230.85    216.80 o 
 -11  11   6     3760.96     3972.14    248.95 o 
  -9  11   6      784.23      675.10    148.90 o 
  -7  11   6      628.39      465.33    101.81 o 
  -5  11   6     1051.40      958.43    118.66 o 
  -3  11   6      394.08      485.03     95.61 o 
  -1  11   6      411.76      332.56     76.28 o 
   1  11   6     1804.63     1456.18     81.22 o 
   3  11   6      145.94       38.73     54.97 o 
   5  11   6       19.93      -96.25     64.34 o 
   7  11   6        5.46     -120.66     80.44 o 
   9  11   6      621.28      657.78    114.14 o 
  11  11   6      787.54     1055.57    129.93 o 
  13  11   6      590.53      556.25    123.88 o 
  15  11   6      594.48      390.14    131.20 o 
  17  11   6      992.73      893.14    162.14 o 
 -18  12   6      619.98      370.26    181.31 o 
 -16  12   6     1208.22     1153.46    203.31 o 
 -14  12   6     2796.55     2516.33    239.87 o 
 -12  12   6     3523.83     3318.25    445.15 o 
 -10  12   6     2683.60     2864.97    232.72 o 
  -8  12   6     4374.82     4436.18    205.12 o 
  -6  12   6    11230.37    11403.59    324.30 o 
  -4  12   6    10834.81    10644.31    304.91 o 
  -2  12   6    10119.35     9761.78    251.81 o 
   0  12   6     8254.61     8170.45    186.73 o 
   2  12   6     6495.89     6613.16    172.36 o 
   4  12   6     9823.41     9710.32    217.05 o 
   6  12   6     5335.96     5586.90    206.66 o 
   8  12   6     5592.53     5908.87    271.83 o 
  10  12   6     6044.02     6387.09    237.33 o 
  12  12   6     4463.18     5125.15    327.00 o 
  14  12   6     2003.26     2169.79    174.98 o 
  16  12   6     1258.17     1239.04    227.54 o 
 -17  13   6      891.70      751.85    199.14 o 
 -15  13   6      829.93      669.69    193.67 o 
 -13  13   6      753.39      552.02    174.45 o 
 -11  13   6     2142.26     2405.68    187.82 o 
  -9  13   6     1342.32     1545.24    158.48 o 
  -7  13   6     2060.21     2017.97    159.90 o 
  -5  13   6     1433.62     1286.28    137.67 o 
  -3  13   6      194.42       48.52     90.56 o 
  -1  13   6       10.73      -70.19     67.77 o 
   1  13   6       18.08      -42.24     71.47 o 
   3  13   6       37.32      -38.06     66.41 o 
   5  13   6      490.85      484.46     87.84 o 
   7  13   6      563.02      425.96    109.62 o 
   9  13   6      491.59      423.18    115.49 o 
  11  13   6      318.68      255.57    118.00 o 
  13  13   6      327.96      261.25    119.87 o 
  15  13   6      551.29      288.16    181.91 o 
 -16  14   6     1056.58     1412.41    234.09 o 
 -14  14   6     1356.33     1222.86    214.93 o 
 -12  14   6     2154.03     2220.68    193.77 o 
 -10  14   6     2812.68     2748.03    185.89 o 
  -8  14   6     3434.50     3446.05    199.38 o 
  -6  14   6     2472.36     2484.54    172.94 o 
  -4  14   6     4129.12     4189.77    200.40 o 
  -2  14   6     6087.09     6449.00    243.81 o 
   0  14   6     5852.57     5726.26    361.41 o 
   2  14   6     4326.52     4211.39    166.74 o 
   4  14   6     7577.54     7768.06    206.30 o 
   6  14   6     4776.78     5193.30    174.23 o 
   8  14   6     4212.81     4487.75    242.38 o 
  10  14   6     3296.91     3405.04    196.27 o 
  12  14   6     2202.14     2364.96    188.37 o 
  14  14   6     1246.49     1301.13    194.21 o 
 -15  15   6      610.52      429.18    183.37 o 
 -13  15   6      786.19      727.09    190.57 o 
 -11  15   6     1147.40     1220.50    199.04 o 
  -9  15   6      697.27      603.23    138.63 o 
  -7  15   6      229.00      185.57    115.03 o 
  -5  15   6      745.48      634.70    129.45 o 
  -3  15   6      290.02      286.92    116.61 o 
  -1  15   6        2.69      -51.37    103.02 o 
   1  15   6      124.43      -28.47    112.77 o 
   3  15   6        0.63     -160.52    107.01 o 
   5  15   6      148.33      -14.85     88.75 o 
   7  15   6      477.78      441.22    104.99 o 
   9  15   6      132.95      114.59     96.24 o 
  11  15   6      208.19      231.22    131.15 o 
 -12  16   6     1389.02     1534.93    226.33 o 
 -10  16   6     2035.78     2587.89    247.05 o 
  -8  16   6     2705.69     3102.14    212.84 o 
  -6  16   6     1541.38     1800.22    193.15 o 
  -4  16   6     3773.04     3921.49    210.53 o 
  -2  16   6     4285.47     4492.06    231.27 o 
   0  16   6     3229.55     3433.37    210.24 o 
   2  16   6     2336.58     2408.78    317.10 o 
   4  16   6     3061.41     2846.38    204.17 o 
   6  16   6     3769.64     3464.55    179.45 o 
   8  16   6     1820.74     2069.43    148.06 o 
  10  16   6     1277.14     1358.64    137.98 o 
 -11  17   6      269.13      496.42    184.00 o 
  -9  17   6      448.57      270.81    167.22 o 
  -7  17   6       29.52     -188.06    125.37 o 
  -5  17   6      380.94      150.18    120.79 o 
  -3  17   6      224.13      162.15    233.97 o 
  -1  17   6        3.34       40.92    116.48 o 
   1  17   6      134.35       10.73    115.24 o 
   3  17   6        4.53      -42.16    122.04 o 
   5  17   6        2.01     -142.97    117.33 o 
   7  17   6      222.55      123.55    112.62 o 
   9  17   6       17.44     -151.25    169.43 o 
  -8  18   6     1866.41     2161.63    252.66 o 
  -6  18   6      841.53      952.20    185.97 o 
  -4  18   6     1762.92     1857.54    228.28 o 
  -2  18   6     2403.09     2674.65    253.92 o 
   0  18   6     1847.51     2278.16    208.00 o 
   2  18   6     1164.18     1180.18    179.24 o 
   4  18   6     1295.78     1668.28    193.92 o 
   6  18   6     1978.48     2133.83    214.33 o 
  -3  19   6      104.42      187.27    237.28 o 
  -1  19   6        3.48      -54.86    128.64 o 
   1  19   6       35.63      -73.05    131.39 o 
 -23   1   7        2.74      -50.61    129.30 o 
 -21   1   7       18.85     -151.94    110.51 o 
 -19   1   7      150.11      -99.49    121.15 o 
 -17   1   7      128.41     -104.45    102.21 o 
 -15   1   7     1853.20     2024.72    142.10 o 
 -13   1   7      291.17      258.77     80.87 o 
 -11   1   7      252.17      346.34     58.44 o 
  -9   1   7     2729.66     3565.28    118.65 o 
  -7   1   7      644.69      915.97     75.69 o 
  -5   1   7     1180.78      982.54     51.89 o 
  -3   1   7      120.36       59.79     37.76 o 
  -1   1   7      873.30      667.99     76.68 o 
   1   1   7      162.95      348.56     47.20 o 
   3   1   7      717.75      441.98     55.80 o 
   5   1   7      148.91      231.87     56.79 o 
   7   1   7     1654.90     1435.47     82.29 o 
   9   1   7      163.12       59.80     47.61 o 
  11   1   7       40.53      -96.02     64.02 o 
  13   1   7      349.68      293.47    130.30 o 
  15   1   7       94.37      120.24    122.92 o 
  17   1   7      192.51      161.66    135.21 o 
  19   1   7       50.31      -10.37    172.08 o 
 -22   2   7        0.12      -40.97    132.48 o 
 -20   2   7      167.44       16.36    123.30 o 
 -18   2   7      594.74      373.66    228.21 o 
 -16   2   7      114.03      133.50     95.25 o 
 -14   2   7     1331.40     1471.64    134.49 o 
 -12   2   7      679.24      748.23    100.63 o 
 -10   2   7      268.39      156.82     48.65 o 
  -8   2   7      765.19     1139.07     80.84 o 
  -6   2   7     1889.93     2044.56    100.42 o 
  -4   2   7      183.92       76.06     53.74 o 
  -2   2   7      111.04      193.62     52.30 o 
   0   2   7     2899.19     2626.26     90.50 o 
   2   2   7     1718.39     1518.20    113.25 o 
   4   2   7       13.29       62.07     42.48 o 
   6   2   7      275.74      190.78     47.15 o 
   8   2   7     1978.42     2127.43    207.05 o 
  10   2   7       28.55      -43.94     54.27 o 
  12   2   7     3042.52     3060.57    174.53 o 
  14   2   7      757.73      630.37    148.08 o 
  16   2   7      215.20      236.69    134.17 o 
  18   2   7       36.11      -28.17    127.14 o 
  20   2   7       61.72      -52.21    169.74 o 
 -23   3   7        3.25     -127.94    127.89 o 
 -21   3   7        0.33      -55.09    119.90 o 
 -19   3   7      540.73      452.99    174.16 o 
 -17   3   7       37.81      -92.46     81.44 o 
 -15   3   7     5721.03     5444.83    218.67 o 
 -13   3   7     2830.63     2610.67    157.62 o 
 -11   3   7        0.06      -10.08     71.28 o 
  -9   3   7      876.75     1327.09    123.00 o 
  -7   3   7     4192.86     4544.42    141.05 o 
  -5   3   7     9609.51     9727.06    289.15 o 
  -3   3   7     3332.84     3064.21    111.33 o 
  -1   3   7     4743.60     5770.11    141.74 o 
   1   3   7      590.50      511.16     61.35 o 
   3   3   7     1391.76     1247.44     76.41 o 
   5   3   7     3472.28     3933.88    113.34 o 
   7   3   7     2172.95     1878.55     87.86 o 
   9   3   7       60.89      -76.20     50.80 o 
  11   3   7      432.63      367.94     98.49 o 
  13   3   7     1480.31     1436.17    145.65 o 
  15   3   7       41.80      -79.15    108.26 o 
  17   3   7      522.59      742.38    170.90 o 
  19   3   7      246.09       51.33    132.58 o 
 -22   4   7       32.35     -100.94    132.00 o 
 -20   4   7       90.13     -124.49    230.37 o 
 -18   4   7      252.09       89.35     98.42 o 
 -16   4   7      986.53     1181.05    133.16 o 
 -14   4   7     1207.06     1175.25    124.91 o 
 -12   4   7       63.94      171.45    106.75 o 
 -10   4   7      497.17      519.46     97.52 o 
  -8   4   7     3584.34     3405.07    179.19 o 
  -6   4   7     9572.57     9813.87    226.31 o 
  -4   4   7        1.06       -0.88     32.54 o 
  -2   4   7     2637.86     2432.88    101.06 o 
   0   4   7      117.87       88.24     37.01 o 
   2   4   7     3210.45     3052.79     85.85 o 
   4   4   7     1198.25      861.42     62.46 o 
   6   4   7     1960.90     1599.70     80.96 o 
   8   4   7     1685.13     1666.14    107.50 o 
  10   4   7     1085.00     1182.99    160.91 o 
  12   4   7      436.79      316.76    103.75 o 
  14   4   7      357.93      188.88    126.66 o 
  16   4   7      152.61      -31.85    145.61 o 
  18   4   7       25.30      -80.06    138.00 o 
  20   4   7        4.07      -47.64    137.71 o 
 -21   5   7       42.58      -53.82    114.87 o 
 -19   5   7      104.88      -85.18    101.84 o 
 -17   5   7       35.10       41.98     96.91 o 
 -15   5   7      471.75      208.28    105.28 o 
 -13   5   7      240.99       80.13    101.07 o 
 -11   5   7     1235.67     1284.95    152.24 o 
  -9   5   7       43.13     -103.50     69.00 o 
  -7   5   7      378.98      394.83     88.72 o 
  -5   5   7        8.66      -61.97     41.31 o 
  -3   5   7     2186.44     2524.06     87.24 o 
  -1   5   7     2601.67     1988.57     93.73 o 
   1   5   7     2699.28     2580.27     95.62 o 
   3   5   7     8116.60     7852.11    139.63 o 
   5   5   7      784.61      805.17     79.09 o 
   7   5   7        3.17      -79.94     53.29 o 
   9   5   7      160.35       68.93     68.13 o 
  11   5   7     1271.64     1253.42    114.93 o 
  13   5   7      876.91      636.34    132.90 o 
  15   5   7       77.60      -83.09    114.32 o 
  17   5   7      145.23       26.13    125.28 o 
  19   5   7      300.19      251.89    152.44 o 
 -22   6   7      298.42      286.82    157.61 o 
 -20   6   7        2.72     -124.81    108.21 o 
 -18   6   7        6.19      -66.56    103.48 o 
 -16   6   7      765.61      643.06    129.55 o 
 -14   6   7      455.16      182.86    131.76 o 
 -12   6   7      102.43       41.54     94.96 o 
 -10   6   7      594.41      650.51    123.18 o 
  -8   6   7     2237.09     2474.61    201.99 o 
  -6   6   7     4780.57     5012.35    216.23 o 
  -4   6   7     2557.07     2147.53     81.64 o 
  -2   6   7     1484.80     1362.49     67.56 o 
   0   6   7      361.10      286.83     50.36 o 
   2   6   7     3383.69     3344.20     87.56 o 
   4   6   7     1724.57     1586.93    101.97 o 
   6   6   7     2370.31     2369.64    123.07 o 
   8   6   7      761.06      691.59     91.27 o 
  10   6   7      560.45      158.93     77.53 o 
  12   6   7      319.16      102.39     87.84 o 
  14   6   7      234.13      144.76    109.83 o 
  16   6   7       57.90     -177.97    118.64 o 
  18   6   7       24.75     -158.34    120.37 o 
 -21   7   7      197.58      130.59    124.85 o 
 -19   7   7        0.34     -141.99     94.66 o 
 -17   7   7      173.97       39.71    105.32 o 
 -15   7   7       92.14     -131.64    104.46 o 
 -13   7   7      870.29      742.41    141.41 o 
 -11   7   7      578.68      435.95    117.23 o 
  -9   7   7        9.40     -111.57     80.65 o 
  -7   7   7      154.51       58.26    150.75 o 
  -5   7   7     2877.01     2505.36    160.53 o 
  -3   7   7      167.53      130.55     49.55 o 
  -1   7   7       40.28       29.11     38.48 o 
   1   7   7     6039.22     6039.32    144.68 o 
   3   7   7     2148.85     2237.34    113.71 o 
   5   7   7       51.55      -56.51     56.20 o 
   7   7   7     1268.81     1286.37    106.42 o 
   9   7   7       59.46      -92.05     61.37 o 
  11   7   7      178.16       10.11     79.44 o 
  13   7   7      346.27      246.42     99.46 o 
  15   7   7      582.49      422.21    149.82 o 
  17   7   7      182.31       45.93    138.83 o 
  19   7   7      196.89      221.69    157.46 o 
 -20   8   7       16.57      -90.35    108.94 o 
 -18   8   7      255.18      194.06    116.59 o 
 -16   8   7      296.04       67.90    133.98 o 
 -14   8   7      235.24       38.62    113.50 o 
 -12   8   7      625.83      478.66    131.18 o 
 -10   8   7     1417.94     1388.45    158.34 o 
  -8   8   7     3894.08     4181.93    563.02 o 
  -6   8   7     2667.00     2746.38    176.56 o 
  -4   8   7     1601.80     1643.79    120.36 o 
  -2   8   7     1920.54     2050.13     86.45 o 
   0   8   7     2381.18     2097.35    112.26 o 
   2   8   7     4332.80     4162.12    151.85 o 
   4   8   7      899.90      863.10     92.12 o 
   6   8   7       28.91      -83.00     55.33 o 
   8   8   7      857.84      731.30     98.98 o 
  10   8   7      474.73      243.17     88.21 o 
  12   8   7      227.78      163.08     92.35 o 
  14   8   7       63.45     -136.27     92.52 o 
  16   8   7       27.63     -142.15    116.86 o 
  18   8   7        1.21     -168.88    135.69 o 
 -19   9   7       30.25      -78.05    115.40 o 
 -17   9   7       26.78     -128.96    119.43 o 
 -15   9   7       32.15     -197.19    131.46 o 
 -13   9   7      356.68      264.05    129.90 o 
 -11   9   7        8.75     -138.15     92.10 o 
  -9   9   7       83.81      -18.48     95.56 o 
  -7   9   7        0.94     -109.79    136.62 o 
  -5   9   7     2465.92     2440.84    147.39 o 
  -3   9   7     2339.40     2267.88    133.76 o 
  -1   9   7      232.36      189.75     54.50 o 
   1   9   7     1417.24     1222.30    128.41 o 
   3   9   7     1635.97     1728.77    114.29 o 
   5   9   7      136.47      -82.97     61.75 o 
   7   9   7      200.26       82.36     73.86 o 
   9   9   7      201.48      185.86     84.26 o 
  11   9   7      564.84      614.20    111.81 o 
  13   9   7     1118.05     1260.29    147.12 o 
  15   9   7     1154.20     1394.11    148.86 o 
  17   9   7      267.33      157.45    145.83 o 
 -20  10   7      318.34      298.00    138.48 o 
 -18  10   7      967.55     1131.58    207.92 o 
 -16  10   7      361.20      166.36    137.02 o 
 -14  10   7      496.40      123.57    140.00 o 
 -12  10   7      907.58      721.33    154.64 o 
 -10  10   7      897.78      746.68    146.98 o 
  -8  10   7     1411.30     1701.21    175.82 o 
  -6  10   7     1973.70     1840.44    140.37 o 
  -4  10   7     2170.00     1831.08    133.24 o 
  -2  10   7     4376.09     3909.73    139.79 o 
   0  10   7      623.27      536.69     62.08 o 
   2  10   7        1.86      -87.23     58.15 o 
   4  10   7      138.67      -77.16     57.51 o 
   6  10   7      102.45      -19.59     67.09 o 
   8  10   7      411.10      258.71     87.27 o 
  10  10   7      142.81       60.90     93.80 o 
  12  10   7      115.70        7.05     96.88 o 
  14  10   7      139.46        0.79    100.97 o 
  16  10   7       64.34      -32.60    143.93 o 
 -19  11   7      103.56       -0.93    162.49 o 
 -17  11   7        5.71     -166.61    129.04 o 
 -15  11   7        4.94     -183.99    122.66 o 
 -13  11   7        3.12     -178.61    119.07 o 
 -11  11   7      471.51      327.44    138.86 o 
  -9  11   7      143.44      -16.09    115.67 o 
  -7  11   7      199.65       41.75     88.97 o 
  -5  11   7      793.80      696.40    108.86 o 
  -3  11   7     1594.83     1657.77    133.40 o 
  -1  11   7      980.54      944.74     87.01 o 
   1  11   7      995.08      844.65     92.82 o 
   3  11   7     1630.78     1781.13    142.67 o 
   5  11   7      646.48      527.58     94.43 o 
   7  11   7      638.44      600.51    109.75 o 
   9  11   7     1732.95     1705.25    150.53 o 
  11  11   7      984.14      953.22    157.88 o 
  13  11   7      746.51      975.45    140.06 o 
  15  11   7      827.89     1050.44    145.76 o 
 -18  12   7      725.76      692.55    202.72 o 
 -16  12   7      369.01       82.68    154.85 o 
 -14  12   7      828.76      976.37    219.14 o 
 -12  12   7      993.82      870.85    174.45 o 
 -10  12   7      722.18      615.31    125.69 o 
  -8  12   7     1199.90     1019.18    136.25 o 
  -6  12   7     1451.19     1490.11    146.37 o 
  -4  12   7     1101.02      916.05    127.25 o 
  -2  12   7      310.68      179.46     92.18 o 
   0  12   7      167.81       14.98     69.31 o 
   2  12   7       38.42      -90.38     66.45 o 
   4  12   7      254.63       54.86     64.90 o 
   6  12   7      428.32      355.55    101.41 o 
   8  12   7      119.41      -49.61     96.83 o 
  10  12   7       66.82       36.64    100.27 o 
  12  12   7      454.67      450.03    124.17 o 
  14  12   7       79.55        4.10    104.64 o 
 -17  13   7       35.16     -195.11    150.82 o 
 -15  13   7       42.59     -134.85    150.06 o 
 -13  13   7        1.96     -155.54    199.85 o 
 -11  13   7      134.54       51.78    115.33 o 
  -9  13   7      257.87      111.27    101.53 o 
  -7  13   7      525.89      413.41    131.87 o 
  -5  13   7      187.65        8.13     98.14 o 
  -3  13   7     2568.02     2502.78    189.43 o 
  -1  13   7     2115.03     1967.57    173.22 o 
   1  13   7     1436.60     1378.53    117.72 o 
   3  13   7      229.80        9.96     87.19 o 
   5  13   7     1396.60     1235.90    108.63 o 
   7  13   7      777.10      543.29    116.48 o 
   9  13   7     1437.02     1442.61    150.88 o 
  11  13   7      644.73      683.85    133.10 o 
  13  13   7      572.76      652.24    135.23 o 
 -16  14   7      155.63      163.82    165.43 o 
 -14  14   7      357.58        3.46    159.60 o 
 -12  14   7      811.57      695.29    148.80 o 
 -10  14   7      824.60      788.99    155.43 o 
  -8  14   7      529.99      477.48    128.79 o 
  -6  14   7      622.16      453.76    127.00 o 
  -4  14   7     2254.84     2269.69    164.99 o 
  -2  14   7      691.54      733.35    167.71 o 
   0  14   7     1534.41     1562.61    162.19 o 
   2  14   7      122.45      -34.27     79.35 o 
   4  14   7      416.71      440.39    103.94 o 
   6  14   7       14.30     -112.04     74.70 o 
   8  14   7       10.45      -79.74    100.68 o 
  10  14   7       65.06      -58.29    102.42 o 
  12  14   7      219.97       55.95    115.37 o 
 -13  15   7       54.59     -107.29    212.85 o 
 -11  15   7      109.09      100.03    121.01 o 
  -9  15   7      263.57      268.59    128.59 o 
  -7  15   7      410.89      398.13    131.74 o 
  -5  15   7      585.41      549.82    130.94 o 
  -3  15   7     1553.02     1626.11    203.20 o 
  -1  15   7      966.54      840.01    155.20 o 
   1  15   7     1039.13      891.28    152.60 o 
   3  15   7      190.00       75.44     88.86 o 
   5  15   7      807.44      947.79    127.02 o 
   7  15   7      989.51     1074.80    129.16 o 
   9  15   7      789.20      712.13    171.35 o 
  11  15   7      422.54      397.25    130.22 o 
 -12  16   7      531.48      622.83    193.43 o 
 -10  16   7      528.49      743.82    184.76 o 
  -8  16   7      365.40      527.87    188.55 o 
  -6  16   7     1073.18     1103.13    158.94 o 
  -4  16   7     1548.05     1445.13    215.70 o 
  -2  16   7      757.93      607.44    181.25 o 
   0  16   7      758.43      675.20    150.29 o 
   2  16   7      255.73       73.06    120.89 o 
   4  16   7      157.32       57.51    101.32 o 
   6  16   7      222.44      131.92    108.07 o 
   8  16   7       10.64     -140.85     93.90 o 
  -9  17   7      172.29      401.18    184.95 o 
  -7  17   7      107.31       16.00    122.12 o 
  -5  17   7      420.34      275.36    168.56 o 
  -3  17   7      441.94      409.46    171.39 o 
  -1  17   7     1041.20     1068.15    201.85 o 
   1  17   7      809.86      919.15    166.21 o 
   3  17   7      415.65      304.11    138.17 o 
   5  17   7      209.92      131.16    134.22 o 
   7  17   7      854.25      913.33    129.88 o 
  -6  18   7      762.02      376.26    256.65 o 
  -4  18   7      357.24      284.27    183.03 o 
  -2  18   7      419.71      287.72    173.30 o 
   0  18   7      312.95      194.10    140.43 o 
   2  18   7      282.69        4.40    125.36 o 
   4  18   7        2.02     -199.23    132.82 o 
 -22   0   8     1082.88     1166.79    277.97 o 
 -20   0   8     2255.01     2625.30    346.27 o 
 -18   0   8      142.06      278.46    190.21 o 
 -16   0   8     3756.41     3556.27    335.48 o 
 -14   0   8     3164.68     3307.78    313.92 o 
 -12   0   8     3687.55     3497.23    191.32 o 
 -10   0   8     3676.12     4041.34    191.67 o 
  -8   0   8     1200.33      954.89    103.49 o 
  -6   0   8        4.28       36.08    105.16 o 
  -4   0   8       50.18     -114.72     76.48 o 
  -2   0   8    20171.26    18922.09    681.01 o 
   0   0   8    15667.71    14286.84    566.82 o 
   2   0   8    27747.44    26456.69    646.71 o 
   4   0   8     1711.67     1183.94    121.21 o 
   6   0   8     2446.10     2264.51    159.03 o 
   8   0   8     3631.16     3104.22    189.09 o 
  10   0   8    11328.76    11179.55    387.26 o 
  12   0   8     1133.52      912.28    145.64 o 
  14   0   8     5519.29     6361.19    483.99 o 
  16   0   8    10466.47    10630.83    636.90 o 
  18   0   8     2876.48     2561.34    354.11 o 
 -23   1   8     1910.72     1914.04    234.69 o 
 -21   1   8     1825.05     1653.80    216.25 o 
 -19   1   8     6392.99     5846.87    464.87 o 
 -17   1   8     4848.36     4778.85    277.64 o 
 -15   1   8    19547.78    20377.10    603.09 o 
 -13   1   8    15987.96    15752.27    388.51 o 
 -11   1   8    11001.80    11009.22    355.61 o 
  -9   1   8    19149.33    19658.75    361.63 o 
  -7   1   8    11240.00    11865.63    276.17 o 
  -5   1   8    55135.91    63408.77    974.74 o 
  -3   1   8    31409.21    31279.98   1606.35 o 
  -1   1   8    32714.85    30000.77    705.52 o 
   1   1   8    42807.86    42518.73    679.81 o 
   3   1   8    16809.92    16444.20    317.56 o 
   5   1   8    23808.72    25369.27    606.13 o 
   7   1   8    10848.73    10566.94    249.70 o 
   9   1   8     8235.40     7980.19    219.14 o 
  11   1   8     1567.94     1438.17    187.03 o 
  13   1   8     3463.00     3058.19    236.09 o 
  15   1   8     5278.92     5373.61    466.96 o 
  17   1   8      855.94      838.45    181.64 o 
  19   1   8      404.81      369.05    160.10 o 
 -22   2   8      878.01      940.11    194.07 o 
 -20   2   8     1756.54     2038.17    232.33 o 
 -18   2   8      299.47      325.85    142.29 o 
 -16   2   8     1300.71     1090.11    173.93 o 
 -14   2   8     1021.74     1502.35    135.87 o 
 -12   2   8     1459.07     1861.02    134.61 o 
 -10   2   8      702.12      794.40    113.05 o 
  -8   2   8      509.89      495.96     67.84 o 
  -6   2   8      530.55      803.52     52.33 o 
  -4   2   8     1067.78      808.67    254.06 o 
  -2   2   8     7034.16     7175.71    196.14 o 
   0   2   8     7843.11     7499.97    177.91 o 
   2   2   8    13720.61    13505.09    273.48 o 
   4   2   8    10795.30     9620.46    222.23 o 
   6   2   8     3018.81     2277.98    108.93 o 
   8   2   8     5250.99     5264.60    145.12 o 
  10   2   8    10120.35    10372.94    378.29 o 
  12   2   8     4024.12     3956.25    203.85 o 
  14   2   8     4043.76     4542.30    527.12 o 
  16   2   8     6739.80     6964.44    364.99 o 
  18   2   8     3266.53     3196.89    271.26 o 
 -21   3   8     2620.71     2392.93    334.60 o 
 -19   3   8     4887.98     4248.93    279.61 o 
 -17   3   8    10905.32    10387.26    412.82 o 
 -15   3   8     4714.73     4621.90    210.57 o 
 -13   3   8    16282.04    18066.93    437.75 o 
 -11   3   8    25240.07    26410.64    675.67 o 
  -9   3   8    21854.61    21793.05    713.36 o 
  -7   3   8    15892.86    15234.96    328.37 o 
  -5   3   8    37111.54    36505.35    533.32 o 
  -3   3   8    37417.16    37969.84    688.25 o 
  -1   3   8    28990.65    28066.68    466.66 o 
   1   3   8    41415.56    40996.65    647.82 o 
   3   3   8    24984.30    24473.50    372.10 o 
   5   3   8     6668.97     6496.90    177.26 o 
   7   3   8    13335.74    13955.28    304.54 o 
   9   3   8     6863.15     6594.36    196.63 o 
  11   3   8     2048.83     1989.17    156.52 o 
  13   3   8     3607.68     3831.16    225.54 o 
  15   3   8     4524.93     4925.24    306.87 o 
  17   3   8     1316.96     1361.25    210.07 o 
  19   3   8      211.40      233.91    159.84 o 
 -22   4   8      568.88      468.76    210.32 o 
 -20   4   8     1142.52     1192.72    189.76 o 
 -18   4   8      455.16      552.92    126.05 o 
 -16   4   8       22.48      -55.46     90.77 o 
 -14   4   8      111.26      -62.39     79.68 o 
 -12   4   8      904.18     1370.68    151.03 o 
 -10   4   8      819.36      873.83    122.89 o 
  -8   4   8      387.57      499.77     94.39 o 
  -6   4   8     1322.54     1518.59    129.43 o 
  -4   4   8        8.60      -34.94     38.02 o 
  -2   4   8     3070.30     2610.20    203.15 o 
   0   4   8    13217.24    13415.70    264.40 o 
   2   4   8     7513.54     7260.33    153.62 o 
   4   4   8    15386.55    14612.27    294.89 o 
   6   4   8     8865.07     8373.48    217.63 o 
   8   4   8    10594.99    10085.95    252.31 o 
  10   4   8     5928.51     5389.78    183.92 o 
  12   4   8     6189.55     6262.42    258.57 o 
  14   4   8     2773.49     2729.22    193.48 o 
  16   4   8     3564.59     3686.92    275.85 o 
  18   4   8     3929.35     3803.41    293.05 o 
 -21   5   8     2133.21     2113.15    244.67 o 
 -19   5   8     3561.87     3135.30    207.76 o 
 -17   5   8    14073.93    14912.15    527.36 o 
 -15   5   8     3228.66     3266.44    186.46 o 
 -13   5   8    10224.67    10183.29    594.26 o 
 -11   5   8    24649.77    24774.90    653.55 o 
  -9   5   8    10663.59    10828.04    356.46 o 
  -7   5   8    23691.29    23078.90    832.46 o 
  -5   5   8    23884.94    22660.44    362.12 o 
  -3   5   8    51511.71    51928.37    729.90 o 
  -1   5   8    20739.81    21174.44    385.61 o 
   1   5   8    30082.53    27812.90    467.99 o 
   3   5   8    27438.40    27332.90    568.28 o 
   5   5   8     9252.06     8793.99    259.55 o 
   7   5   8    10917.89    10876.90    265.22 o 
   9   5   8     6528.96     7178.77    234.26 o 
  11   5   8     3122.30     2948.28    216.37 o 
  13   5   8     3855.85     3556.14    216.40 o 
  15   5   8     3293.72     2905.71    250.92 o 
  17   5   8     1736.41     1864.66    233.55 o 
  19   5   8       93.63       95.78    151.65 o 
 -20   6   8      714.75      807.20    152.59 o 
 -18   6   8      649.07      925.56    153.87 o 
 -16   6   8     1228.65     1624.54    166.20 o 
 -14   6   8      196.67       25.69     99.99 o 
 -12   6   8      703.58     1165.02    152.13 o 
 -10   6   8      498.12      567.34    113.82 o 
  -8   6   8      467.21      485.10    105.23 o 
  -6   6   8      443.77      423.90    151.12 o 
  -4   6   8      282.85      440.63    113.05 o 
  -2   6   8     1868.51     1938.80    104.87 o 
   0   6   8     2456.61     2399.42    102.26 o 
   2   6   8     9829.82     9431.19    268.84 o 
   4   6   8    16196.32    17068.20    372.80 o 
   6   6   8    11228.36    12068.48    285.67 o 
   8   6   8     5385.73     5400.63    187.08 o 
  10   6   8     5156.56     5493.47    197.80 o 
  12   6   8     5564.11     5660.25    257.04 o 
  14   6   8     2657.81     2464.04    191.39 o 
  16   6   8     1966.00     1817.05    224.45 o 
  18   6   8     3146.80     3075.55    290.07 o 
 -21   7   8     1320.61     1256.99    175.27 o 
 -19   7   8     4307.69     4522.83    246.97 o 
 -17   7   8     8587.51     8697.95    320.53 o 
 -15   7   8     4210.93     4433.16    264.33 o 
 -13   7   8     2880.56     2494.59    259.10 o 
 -11   7   8    19052.17    18650.40    822.29 o 
  -9   7   8    13136.11    13586.04    426.75 o 
  -7   7   8    17763.40    18486.35    689.84 o 
  -5   7   8    22599.06    22553.77   1472.06 o 
  -3   7   8    44897.28    44327.80    656.50 o 
  -1   7   8    27659.48    25835.57    446.63 o 
   1   7   8    13278.66    12361.25    355.42 o 
   3   7   8    15772.85    15899.37    335.32 o 
   5   7   8     8975.84     8976.88    272.72 o 
   7   7   8     8616.67     8798.97    243.40 o 
   9   7   8    10921.06    11151.34    288.23 o 
  11   7   8     5722.08     5265.10    202.35 o 
  13   7   8     2389.98     2525.04    195.20 o 
  15   7   8     1743.92     1753.19    183.67 o 
  17   7   8     1110.57      936.90    195.48 o 
 -20   8   8      652.95      870.68    159.88 o 
 -18   8   8     1085.90     1275.68    174.04 o 
 -16   8   8      662.18      652.31    158.80 o 
 -14   8   8       24.41     -193.78    130.11 o 
 -12   8   8        1.22     -143.07     95.38 o 
 -10   8   8        3.59      107.33    103.43 o 
  -8   8   8       66.56       53.06     97.64 o 
  -6   8   8      297.36      371.35    102.85 o 
  -4   8   8     1252.13     1341.59     96.71 o 
  -2   8   8      711.17      891.87     85.11 o 
   0   8   8     1493.95     1650.43     99.51 o 
   2   8   8     8305.90     7723.34    215.36 o 
   4   8   8     8169.50     7957.23    226.61 o 
   6   8   8     2305.14     1787.87    123.75 o 
   8   8   8     2641.03     2598.27    147.94 o 
  10   8   8     5744.99     5962.69    217.32 o 
  12   8   8     3661.51     4152.84    194.26 o 
  14   8   8     2319.12     2601.36    200.46 o 
  16   8   8     2024.28     2042.40    247.51 o 
 -19   9   8     3158.01     3051.11    226.87 o 
 -17   9   8     3279.92     3070.28    287.08 o 
 -15   9   8     5995.60     6392.10    348.10 o 
 -13   9   8     2786.74     2426.23    207.43 o 
 -11   9   8     9280.35     9564.19    643.40 o 
  -9   9   8    18625.76    19754.34    804.16 o 
  -7   9   8    13094.43    13215.41    420.07 o 
  -5   9   8    15991.69    15862.23    385.04 o 
  -3   9   8    16977.92    16197.19    403.58 o 
  -1   9   8    31331.02    30650.68    492.99 o 
   1   9   8    12395.93    11629.74    497.97 o 
   3   9   8    12732.33    11917.34    287.47 o 
   5   9   8     6009.07     5447.30    189.03 o 
   7   9   8     4780.52     4717.87    185.80 o 
   9   9   8     6138.32     6321.61    224.63 o 
  11   9   8     5035.95     5602.59    219.68 o 
  13   9   8     1058.19      929.71    134.63 o 
  15   9   8     1115.91      930.58    162.71 o 
  17   9   8      639.12      567.97    178.31 o 
 -18  10   8     1039.90     1246.64    208.91 o 
 -16  10   8      224.05      158.48    152.57 o 
 -14  10   8        2.62      -82.63    113.13 o 
 -12  10   8       55.74     -130.06    104.85 o 
 -10  10   8        4.32      124.61    116.01 o 
  -8  10   8        2.87      127.22    108.88 o 
  -6  10   8      212.87      367.12     97.66 o 
  -4  10   8      859.46      756.75    109.39 o 
  -2  10   8      570.07      532.56    135.69 o 
   0  10   8     1172.19      889.89    110.91 o 
   2  10   8      883.57     1020.54    100.79 o 
   4  10   8     2343.27     2190.21    133.01 o 
   6  10   8     2457.96     2116.51    139.67 o 
   8  10   8     5054.86     4737.83    199.35 o 
  10  10   8     4067.82     4149.24    194.56 o 
  12  10   8     2172.45     2400.47    172.45 o 
  14  10   8     1662.62     2075.96    174.01 o 
  16  10   8     1888.37     2087.89    260.69 o 
 -17  11   8     2280.53     2215.43    249.69 o 
 -15  11   8     4174.41     4063.43    282.43 o 
 -13  11   8     2379.03     2167.51    211.75 o 
 -11  11   8     4096.86     3749.35    251.07 o 
  -9  11   8    13009.23    13337.36    455.95 o 
  -7  11   8    10894.55    10940.72    325.74 o 
  -5  11   8     8322.37     8408.66    273.66 o 
  -3  11   8    11040.21    11604.83    321.64 o 
  -1  11   8    15823.12    15547.88    360.05 o 
   1  11   8     8821.40     7908.45    249.93 o 
   3  11   8     4337.18     3872.93    168.37 o 
   5  11   8     3676.30     3545.91    170.25 o 
   7  11   8     4365.26     4313.32    195.52 o 
   9  11   8     3616.23     3762.00    192.34 o 
  11  11   8     2794.84     3193.60    186.32 o 
  13  11   8      936.21      818.17    135.97 o 
  15  11   8      574.05      546.38    157.52 o 
 -16  12   8      118.64      310.87    174.72 o 
 -14  12   8       55.68      -63.84    140.94 o 
 -12  12   8       61.88     -134.32    148.55 o 
 -10  12   8        0.24     -148.60     99.06 o 
  -8  12   8        6.02      -56.21    155.99 o 
  -6  12   8      405.55      275.27    111.11 o 
  -4  12   8       48.22      -96.74     84.56 o 
  -2  12   8      282.11      476.68    136.45 o 
   0  12   8      992.21     1484.08    134.62 o 
   2  12   8     1864.59     2119.82    139.28 o 
   4  12   8     3975.81     4288.50    267.71 o 
   6  12   8     3384.67     3733.60    207.06 o 
   8  12   8     2362.25     2599.71    170.59 o 
  10  12   8     2045.30     2239.57    176.34 o 
  12  12   8     1688.53     1497.44    159.17 o 
  14  12   8      898.72      735.08    148.36 o 
 -15  13   8     2466.39     2426.32    267.34 o 
 -13  13   8     2272.94     2482.86    254.90 o 
 -11  13   8     2067.33     2315.39    196.16 o 
  -9  13   8     5106.50     5582.09    252.88 o 
  -7  13   8     6139.05     6568.40    258.08 o 
  -5  13   8     2935.59     2751.08    180.42 o 
  -3  13   8     5004.25     4716.90    280.48 o 
  -1  13   8     5772.74     5720.23    299.24 o 
   1  13   8     8639.28     8974.20    249.29 o 
   3  13   8     3320.67     3560.33    162.23 o 
   5  13   8     2580.39     2550.67    146.53 o 
   7  13   8     3036.70     2931.00    182.03 o 
   9  13   8     1916.92     1940.37    165.18 o 
  11  13   8      972.57      849.18    142.26 o 
  13  13   8      687.96      507.13    136.53 o 
 -14  14   8       27.98     -180.76    120.51 o 
 -12  14   8      107.41      -73.45    117.26 o 
 -10  14   8       39.88       37.14    113.07 o 
  -8  14   8       66.38      -33.70    109.13 o 
  -6  14   8      124.11      -57.27    107.18 o 
  -4  14   8        2.29        3.20    121.58 o 
  -2  14   8      754.68      835.39    176.12 o 
   0  14   8     2325.91     2469.25    229.44 o 
   2  14   8     1141.79     1282.76    127.37 o 
   4  14   8     1244.74     1500.09    136.28 o 
   6  14   8     2110.91     2546.40    154.48 o 
   8  14   8     1264.21     1564.54    160.62 o 
  10  14   8      988.86      904.32    140.78 o 
 -13  15   8     1447.68     1399.53    189.46 o 
 -11  15   8     1447.80     1770.31    219.62 o 
  -9  15   8     2955.33     3008.34    203.71 o 
  -7  15   8     2167.15     2439.94    189.22 o 
  -5  15   8     2030.09     2057.25    234.82 o 
  -3  15   8     3179.67     3414.68    289.66 o 
  -1  15   8     3353.90     3419.33    264.64 o 
   1  15   8     2467.59     2320.98    196.10 o 
   3  15   8     1790.49     1839.10    145.92 o 
   5  15   8     2094.11     2330.91    227.92 o 
   7  15   8     1387.10     1271.72    138.38 o 
   9  15   8      712.46      435.33    193.63 o 
 -10  16   8       25.80      -14.47    126.33 o 
  -8  16   8      153.79       87.76    124.16 o 
  -6  16   8       35.33      -74.36    147.40 o 
  -4  16   8       74.20      185.50    156.94 o 
  -2  16   8      404.12      572.96    180.73 o 
   0  16   8      913.70      747.89    208.11 o 
   2  16   8      438.20      151.66    131.07 o 
   4  16   8      387.93      282.10    125.01 o 
   6  16   8      798.17      794.70    130.23 o 
   8  16   8      314.20      172.80    110.11 o 
  -7  17   8      629.75      567.28    177.40 o 
  -5  17   8     1175.93     1562.27    328.71 o 
  -3  17   8     1765.42     2056.11    240.41 o 
  -1  17   8     1694.91     1882.86    240.75 o 
   1  17   8      691.39      581.86    152.12 o 
   3  17   8      933.46      991.88    172.46 o 
   5  17   8     1289.99     1234.03    142.60 o 
  -2  18   8      143.30      267.86    304.94 o 
   0  18   8      297.57      128.25    161.58 o 
 -21   1   9        0.44     -171.43    114.29 o 
 -19   1   9       19.27      -34.01    122.35 o 
 -17   1   9      131.62       58.93    124.77 o 
 -15   1   9        5.26      -27.26    114.19 o 
 -13   1   9      304.45      284.74    219.02 o 
 -11   1   9      529.93      352.09     83.65 o 
  -9   1   9      587.93      744.85     75.75 o 
  -7   1   9      124.78      230.28    157.64 o 
  -5   1   9       31.15      -11.37     35.93 o 
  -3   1   9        0.24      -29.13     46.30 o 
  -1   1   9      606.59      487.94    110.42 o 
   1   1   9       69.36      -41.61     43.14 o 
   3   1   9       84.90       12.54     47.45 o 
   5   1   9      271.42      220.88     63.70 o 
   7   1   9       37.22      -85.91     57.28 o 
   9   1   9        3.86     -108.73     72.49 o 
  11   1   9       24.56     -116.33     77.55 o 
  13   1   9      598.54      476.62    151.48 o 
  15   1   9       38.27       -0.87    122.71 o 
  17   1   9        0.11      -42.76    128.18 o 
 -22   2   9        0.02       -6.63    175.63 o 
 -20   2   9        4.76     -186.68    124.45 o 
 -18   2   9        3.10     -156.37    104.25 o 
 -16   2   9     1273.90     1383.85    284.46 o 
 -14   2   9      467.12      275.91    127.46 o 
 -12   2   9      788.32      785.77    108.81 o 
 -10   2   9      967.23      759.23    116.60 o 
  -8   2   9      319.88      626.71    105.77 o 
  -6   2   9      230.11      159.02     34.58 o 
  -4   2   9       42.51       24.25     47.50 o 
  -2   2   9        1.68      -21.85     45.02 o 
   0   2   9       47.96        6.83     43.70 o 
   2   2   9     1209.43     1361.85     73.15 o 
   4   2   9     1029.62     1083.81     85.94 o 
   6   2   9      244.88      136.15     60.44 o 
   8   2   9      581.62      522.62    101.79 o 
  10   2   9      203.56       26.62     82.16 o 
  12   2   9      541.34      517.54    122.41 o 
  14   2   9       41.30     -174.15    116.10 o 
  16   2   9      484.10      477.38    164.51 o 
  18   2   9       10.32     -195.56    130.37 o 
 -21   3   9       60.00       -7.98    128.47 o 
 -19   3   9       14.70      -65.05    125.40 o 
 -17   3   9      182.27      -21.40    132.59 o 
 -15   3   9        8.59       -5.84     91.46 o 
 -13   3   9     3017.04     2839.23    172.29 o 
 -11   3   9       19.53     -103.73     84.17 o 
  -9   3   9     1043.97     1072.56    129.63 o 
  -7   3   9      118.17       -3.00     64.31 o 
  -5   3   9      140.73      193.59     45.57 o 
  -3   3   9       30.63      -64.94     43.29 o 
  -1   3   9     1255.83     1171.21    102.11 o 
   1   3   9      230.00      152.17     45.15 o 
   3   3   9      612.85      593.52     88.08 o 
   5   3   9       94.24      -38.86     63.36 o 
   7   3   9       31.84      -99.47     66.31 o 
   9   3   9       28.15     -107.48     71.65 o 
  11   3   9       39.13     -120.06     80.04 o 
  13   3   9     1726.45     1726.86    169.08 o 
  15   3   9       83.27       11.10    125.50 o 
  17   3   9        5.82       86.17    138.67 o 
 -20   4   9        0.04      -51.03    125.63 o 
 -18   4   9       35.91     -130.75    116.83 o 
 -16   4   9     2047.50     2335.64    185.65 o 
 -14   4   9     2398.61     2454.51    173.18 o 
 -12   4   9      334.62      248.61    107.03 o 
 -10   4   9      115.01      -30.00    141.32 o 
  -8   4   9      653.29      505.76    122.32 o 
  -6   4   9      176.34      151.66     58.31 o 
  -4   4   9     1843.88     1745.20     85.42 o 
  -2   4   9     1341.18     1135.82     82.20 o 
   0   4   9     4620.40     4166.19    134.08 o 
   2   4   9     3203.47     2946.11    119.77 o 
   4   4   9     1468.54     1374.18    156.86 o 
   6   4   9        9.64      -96.51     64.34 o 
   8   4   9      554.45      437.51     82.92 o 
  10   4   9      346.49      134.39     99.32 o 
  12   4   9      499.29      379.12    121.19 o 
  14   4   9        2.91     -133.55     89.03 o 
  16   4   9      321.77      349.04    165.37 o 
  18   4   9      289.07      189.16    205.17 o 
 -21   5   9      199.25      206.78    153.79 o 
 -19   5   9        6.70      -88.28    123.10 o 
 -17   5   9      263.05      331.11    121.54 o 
 -15   5   9       22.09     -120.87     90.76 o 
 -13   5   9      725.66      838.66    146.55 o 
 -11   5   9     1462.07     1503.11    165.21 o 
  -9   5   9       71.07      -51.44     80.90 o 
  -7   5   9      152.21       51.74     82.73 o 
  -5   5   9      519.67      236.25     67.43 o 
  -3   5   9     1001.51     1092.87     75.72 o 
  -1   5   9      205.13       50.54     48.06 o 
   1   5   9       97.99      -20.06     64.41 o 
   3   5   9      417.57      164.28     79.70 o 
   5   5   9     1779.42     1510.24    132.62 o 
   7   5   9        0.06      -85.55     57.03 o 
   9   5   9       16.14      -95.28     63.52 o 
  11   5   9      218.13       59.96    100.91 o 
  13   5   9      515.30      235.06    141.14 o 
  15   5   9        0.06     -145.18     96.79 o 
  17   5   9        7.69       25.89    131.37 o 
 -20   6   9        0.64      -26.12    133.15 o 
 -18   6   9        0.26     -148.15     98.77 o 
 -16   6   9      651.64      451.42    132.90 o 
 -14   6   9     2304.97     1982.86    198.71 o 
 -12   6   9        0.73      -69.73    103.53 o 
 -10   6   9       41.94       40.59     95.34 o 
  -8   6   9     1837.42     1759.79    157.51 o 
  -6   6   9     2399.34     2021.94    157.30 o 
  -4   6   9     1194.86      991.85     94.85 o 
  -2   6   9     3359.03     3157.45    121.21 o 
   0   6   9     3884.98     4340.86    199.66 o 
   2   6   9     2920.01     2792.24    153.16 o 
   4   6   9     4385.10     3930.31    184.37 o 
   6   6   9     1133.70      697.55     91.18 o 
   8   6   9       82.39      -93.44     62.29 o 
  10   6   9       33.02     -113.17     75.44 o 
  12   6   9      393.45      226.29    119.02 o 
  14   6   9      148.36      -26.54    108.17 o 
  16   6   9       61.80      -60.37    135.38 o 
 -19   7   9      143.72        2.74    116.46 o 
 -17   7   9      284.83      275.35    126.53 o 
 -15   7   9      310.21       69.15    135.80 o 
 -13   7   9      233.42      -80.43    128.56 o 
 -11   7   9     3824.90     3476.38    227.04 o 
  -9   7   9       24.57      -13.10     86.22 o 
  -7   7   9      239.20      115.79     94.64 o 
  -5   7   9        8.50       81.00     65.48 o 
  -3   7   9     2222.64     2088.45    136.68 o 
  -1   7   9      138.63      128.80     56.91 o 
   1   7   9       28.49      -38.50     94.52 o 
   3   7   9       49.71      -16.90     75.12 o 
   5   7   9      131.01       -0.22     65.10 o 
   7   7   9       12.32     -102.89     68.59 o 
   9   7   9        4.54     -106.68     71.12 o 
  11   7   9      446.98      284.87    121.18 o 
  13   7   9       77.13      -27.85    109.63 o 
  15   7   9       72.98     -115.92    111.07 o 
  17   7   9        3.28     -109.06    146.59 o 
 -20   8   9       29.46     -157.59    111.42 o 
 -18   8   9       33.81      -64.12    113.41 o 
 -16   8   9       83.10       41.36    128.13 o 
 -14   8   9     1652.24     1816.63    227.72 o 
 -12   8   9      569.86      703.15    146.10 o 
 -10   8   9        5.19       54.79    109.96 o 
  -8   8   9      577.12      573.30    127.58 o 
  -6   8   9     3565.82     3577.17    202.05 o 
  -4   8   9      184.89       72.42     62.97 o 
  -2   8   9     2429.39     2347.93    115.56 o 
   0   8   9     2841.33     2351.54    141.99 o 
   2   8   9     3067.79     2761.04    159.70 o 
   4   8   9     1321.62     1353.30    118.29 o 
   6   8   9      291.16      236.88     84.01 o 
   8   8   9       64.75     -117.48     78.32 o 
  10   8   9      664.09      393.11    103.36 o 
  12   8   9      670.66      483.04    130.92 o 
  14   8   9      345.26      125.70    121.06 o 
  16   8   9      111.67       89.05    152.78 o 
 -19   9   9      259.56      212.21    134.29 o 
 -17   9   9      380.44      354.57    183.97 o 
 -15   9   9      494.11      413.67    158.31 o 
 -13   9   9      105.44     -135.79    117.07 o 
 -11   9   9     1141.19     1042.44    168.85 o 
  -9   9   9      966.42     1121.26    163.08 o 
  -7   9   9        9.90     -143.25     95.50 o 
  -5   9   9      666.88      458.84    102.17 o 
  -3   9   9     2338.13     2085.17    110.77 o 
  -1   9   9      451.32      310.50     87.23 o 
   1   9   9       54.19      -58.80     89.58 o 
   3   9   9      146.27       50.79     67.47 o 
   5   9   9      287.36      174.22     77.82 o 
   7   9   9      312.19       78.30     87.16 o 
   9   9   9      112.46     -129.58     86.39 o 
  11   9   9       37.69      -74.14     95.57 o 
  13   9   9        3.14     -162.67    111.09 o 
  15   9   9       28.95      -79.84    113.74 o 
 -18  10   9       49.96       -3.94    152.67 o 
 -16  10   9      187.24      109.29    148.22 o 
 -14  10   9      275.06      152.06    143.05 o 
 -12  10   9     1020.46      704.78    165.73 o 
 -10  10   9      324.50      516.48    145.19 o 
  -8  10   9      265.61      303.81    132.86 o 
  -6  10   9      628.25      576.02    113.16 o 
  -4  10   9      679.06      554.06    105.26 o 
  -2  10   9     1484.59     1655.89    140.18 o 
   0  10   9      326.51      161.68     87.61 o 
   2  10   9      563.85      565.08    139.44 o 
   4  10   9     1768.36     1802.06    134.12 o 
   6  10   9     1492.94     1660.84    137.28 o 
   8  10   9      756.30      761.04    121.60 o 
  10  10   9     1155.31     1311.49    145.13 o 
  12  10   9      508.51      396.87    117.53 o 
  14  10   9      313.34       77.70    128.85 o 
 -17  11   9      445.06      457.68    180.85 o 
 -15  11   9      220.76      167.16    156.04 o 
 -13  11   9      101.15      -80.42    132.93 o 
 -11  11   9       34.16      -48.68    118.35 o 
  -9  11   9     2125.00     2239.64    175.66 o 
  -7  11   9       97.10     -119.14     93.17 o 
  -5  11   9      918.44      585.12    116.33 o 
  -3  11   9      288.30       73.58    109.88 o 
  -1  11   9      176.61      -41.28     75.26 o 
   1  11   9        1.39     -109.82     73.21 o 
   3  11   9        0.61     -131.24     88.37 o 
   5  11   9       99.94      -22.76     83.73 o 
   7  11   9      191.81      -14.13     89.23 o 
   9  11   9        4.78     -114.95     92.56 o 
  11  11   9      111.68       57.13    106.16 o 
  13  11   9       24.71       27.11    108.23 o 
 -16  12   9      205.52      186.58    169.41 o 
 -14  12   9       59.79     -111.01    140.41 o 
 -12  12   9      550.37      245.24    156.83 o 
 -10  12   9      463.63      371.23    124.90 o 
  -8  12   9      221.02      198.02    115.54 o 
  -6  12   9       49.96       44.77    133.54 o 
  -4  12   9     1533.87     1209.80    176.97 o 
  -2  12   9      971.07      741.38    156.16 o 
   0  12   9      421.83      218.99    111.08 o 
   2  12   9      933.62      878.50    113.58 o 
   4  12   9     2297.62     2420.91    187.07 o 
   6  12   9      937.90      831.02    123.20 o 
   8  12   9      895.39      919.92    131.10 o 
  10  12   9      808.85      895.50    139.60 o 
  12  12   9      427.33      419.70    131.97 o 
 -15  13   9      150.00        1.49    168.98 o 
 -13  13   9      322.69      299.28    253.33 o 
 -11  13   9       17.25     -181.81    121.20 o 
  -9  13   9      278.21      278.44    124.69 o 
  -7  13   9      116.61       40.21    109.88 o 
  -5  13   9     1081.01     1257.84    256.39 o 
  -3  13   9      330.85      131.28    138.40 o 
  -1  13   9      203.59      -59.18    127.97 o 
   1  13   9       92.16     -131.57     87.71 o 
   3  13   9      150.71     -120.05     86.99 o 
   5  13   9       18.17     -139.20    132.82 o 
   7  13   9       38.13     -157.96    118.32 o 
   9  13   9       11.16     -144.06     96.04 o 
  11  13   9       21.11     -151.98    101.32 o 
 -14  14   9       26.31      -90.49    123.04 o 
 -12  14   9      187.02       12.88    126.17 o 
 -10  14   9     1046.27      984.49    159.30 o 
  -8  14   9      699.74      950.67    176.35 o 
  -6  14   9        8.18     -167.12    127.38 o 
  -4  14   9      563.35      270.73    146.72 o 
  -2  14   9     1057.91     1000.75    181.84 o 
   0  14   9     1140.55     1297.25    200.63 o 
   2  14   9      624.44      547.02    118.72 o 
   4  14   9      848.28      804.09    122.01 o 
   6  14   9     1018.40     1078.36    131.20 o 
   8  14   9      686.86      661.60    156.11 o 
  10  14   9      293.58       39.40    116.14 o 
 -11  15   9       59.84     -181.12    120.74 o 
  -9  15   9        9.87      -90.29    117.16 o 
  -7  15   9     1170.20     1270.25    210.99 o 
  -5  15   9      815.02      613.85    173.29 o 
  -3  15   9      158.43       93.51    148.24 o 
  -1  15   9       85.82       55.06    144.31 o 
   1  15   9      262.83      102.28    154.63 o 
   3  15   9      191.21       84.62    100.08 o 
   5  15   9      174.55       90.60    105.53 o 
   7  15   9       22.41     -150.91    100.61 o 
  -8  16   9      496.10      515.85    182.67 o 
  -6  16   9       59.22     -163.89    142.59 o 
  -4  16   9      496.21      392.40    167.87 o 
  -2  16   9     1149.88     1140.16    207.30 o 
   0  16   9      967.24     1158.60    217.23 o 
   2  16   9      503.67      515.83    153.06 o 
   4  16   9      484.85      437.19    117.32 o 
   6  16   9      685.30      545.64    125.24 o 
  -5  17   9      281.32      167.57    165.04 o 
  -3  17   9       80.14      -21.81    157.69 o 
  -1  17   9       43.90     -232.37    206.22 o 
   1  17   9      201.07       79.74    159.58 o 
 -20   0  10     2197.41     2230.12    360.82 o 
 -18   0  10     5339.17     5066.80    435.22 o 
 -16   0  10     6607.62     5533.64    431.55 o 
 -14   0  10    12514.08    12742.00    650.87 o 
 -12   0  10    10842.74    11954.14    604.80 o 
 -10   0  10    12796.46    14839.68    663.86 o 
  -8   0  10     6692.24     6994.90    275.29 o 
  -6   0  10     5709.60     5591.57    232.93 o 
  -4   0  10    14697.48    12966.96    548.68 o 
  -2   0  10    27306.33    28738.59    998.61 o 
   0   0  10    25956.42    26274.69    669.47 o 
   2   0  10    19459.21    19250.94    530.73 o 
   4   0  10    15555.02    15879.25    471.24 o 
   6   0  10     2416.28     2579.22    187.74 o 
   8   0  10     1919.82     1836.25    186.06 o 
  10   0  10      192.47     -117.16    141.69 o 
  12   0  10       40.87      -17.89    151.24 o 
  14   0  10      427.17      289.73    213.25 o 
  16   0  10       82.69      -32.35    186.29 o 
 -21   1  10        3.26       21.66    139.70 o 
 -19   1  10        1.17      -75.00    121.54 o 
 -17   1  10       10.26      -36.92    123.41 o 
 -15   1  10     1084.92      969.73    171.67 o 
 -13   1  10     2563.35     2134.24    202.76 o 
 -11   1  10      920.17      893.89    148.03 o 
  -9   1  10     2516.36     2482.66    142.92 o 
  -7   1  10     6977.04     7942.65    155.35 o 
  -5   1  10    11218.76    11754.28    577.60 o 
  -3   1  10     9614.09     9432.08    287.61 o 
  -1   1  10    10549.59     9953.66    340.73 o 
   1   1  10    10430.59    10004.47    241.24 o 
   3   1  10     9176.58     9736.13    241.26 o 
   5   1  10    13627.39    13985.11    309.21 o 
   7   1  10    17003.00    17332.76    368.38 o 
   9   1  10     8294.69     8071.49    282.17 o 
  11   1  10     6638.72     6396.79    330.29 o 
  13   1  10     7917.11     8304.50    565.59 o 
  15   1  10     4968.69     5336.86    468.79 o 
  17   1  10     1937.33     2310.99    258.74 o 
 -20   2  10     2365.34     2286.19    252.54 o 
 -18   2  10     4923.89     5236.48    316.17 o 
 -16   2  10     8670.20     9074.09    399.40 o 
 -14   2  10    12078.22    12325.71    459.62 o 
 -12   2  10     9587.93     9337.28    293.88 o 
 -10   2  10     8515.75     9432.00    282.73 o 
  -8   2  10    10416.39    10453.75    352.25 o 
  -6   2  10    10306.03    11681.09    197.09 o 
  -4   2  10    16618.91    16759.64    376.97 o 
  -2   2  10    22726.75    22094.21    462.61 o 
   0   2  10    13606.92    13072.71    278.12 o 
   2   2  10     9774.51    10026.61    243.41 o 
   4   2  10     8267.45     7941.42    216.33 o 
   6   2  10     3776.75     3547.15    179.07 o 
   8   2  10     1176.57     1129.85    130.65 o 
  10   2  10      451.48      565.78    118.03 o 
  12   2  10       69.78       42.19     99.31 o 
  14   2  10      410.96      546.62    170.65 o 
  16   2  10       82.86     -129.84    126.20 o 
 -21   3  10       22.30      -18.11    135.98 o 
 -19   3  10        7.86        3.75    127.80 o 
 -17   3  10      176.96      122.61    140.34 o 
 -15   3  10      535.62      375.36    146.36 o 
 -13   3  10     1787.83     1917.11    158.34 o 
 -11   3  10      730.84      568.59    121.83 o 
  -9   3  10     3614.26     3338.66    201.59 o 
  -7   3  10     7083.64     6216.78    257.91 o 
  -5   3  10     2846.13     2704.81    110.13 o 
  -3   3  10     7868.20     8388.21    236.26 o 
  -1   3  10     7651.41     7740.79    199.57 o 
   1   3  10    14842.77    14179.83    336.91 o 
   3   3  10    17237.71    16366.84    395.06 o 
   5   3  10    17421.98    17233.39    427.40 o 
   7   3  10    13503.16    14279.84    387.98 o 
   9   3  10     7344.72     7683.89    280.69 o 
  11   3  10     8983.59    10339.99    435.53 o 
  13   3  10     4371.17     4837.40    250.26 o 
  15   3  10     3815.36     3999.22    323.72 o 
  17   3  10     2755.03     2959.30    289.89 o 
 -20   4  10     3001.66     2841.22    252.66 o 
 -18   4  10     4482.29     4325.02    429.59 o 
 -16   4  10     7683.34     8800.26    398.45 o 
 -14   4  10     8710.00     9861.79    327.04 o 
 -12   4  10    11625.74    12103.03    419.24 o 
 -10   4  10     8341.81     8387.42    325.33 o 
  -8   4  10     9400.36     9948.26    540.47 o 
  -6   4  10     7977.48     8278.15    309.86 o 
  -4   4  10    11456.32    12911.87    328.28 o 
  -2   4  10    12646.34    12674.53    271.38 o 
   0   4  10    10018.72     9491.85    225.04 o 
   2   4  10     6480.34     5602.74    213.91 o 
   4   4  10     3574.38     3191.06    174.20 o 
   6   4  10     2845.99     2762.50    170.04 o 
   8   4  10      215.46       16.67     89.43 o 
  10   4  10      421.07      182.63    110.56 o 
  12   4  10      417.97      339.31    122.90 o 
  14   4  10      198.96      108.91    106.15 o 
  16   4  10      120.29       25.42    142.53 o 
 -19   5  10       61.69      -43.87    130.35 o 
 -17   5  10      116.68      282.00    156.25 o 
 -15   5  10      774.55      736.08    139.43 o 
 -13   5  10     2356.89     2452.46    212.49 o 
 -11   5  10     1317.01     1210.12    154.14 o 
  -9   5  10     1547.28     1560.80    177.59 o 
  -7   5  10     6257.82     5726.43    256.56 o 
  -5   5  10     5258.69     4751.01    173.03 o 
  -3   5  10     7052.98     7184.92    272.19 o 
  -1   5  10     4400.00     4412.90    148.61 o 
   1   5  10    16171.46    17374.66    457.27 o 
   3   5  10    21241.33    21673.56    499.83 o 
   5   5  10    14781.01    14930.70    396.32 o 
   7   5  10     5465.83     5312.90    226.72 o 
   9   5  10     9954.58    10374.40    338.28 o 
  11   5  10     8845.71     9434.71    340.77 o 
  13   5  10     2664.95     2779.53    211.25 o 
  15   5  10     1768.66     1825.25    187.86 o 
 -20   6  10     2478.71     2893.56    269.35 o 
 -18   6  10     3399.69     3509.19    271.83 o 
 -16   6  10     5281.33     5619.94    342.93 o 
 -14   6  10     4454.04     4449.73    416.11 o 
 -12   6  10     6370.23     6861.23    314.71 o 
 -10   6  10    10187.44    10460.08    379.40 o 
  -8   6  10     9217.11     9132.40    342.40 o 
  -6   6  10     6188.32     6197.91    264.92 o 
  -4   6  10     7575.25     7275.53    190.90 o 
  -2   6  10     6878.93     6094.46    209.03 o 
   0   6  10     8351.63     7412.81    295.04 o 
   2   6  10     4311.43     4015.44    188.56 o 
   4   6  10     2226.37     2386.75    161.29 o 
   6   6  10     1369.21     1372.98    138.14 o 
   8   6  10     1036.81      960.45    114.41 o 
  10   6  10      741.79      839.85    146.14 o 
  12   6  10      374.88      406.08    128.49 o 
  14   6  10       21.55      -91.85    113.73 o 
  16   6  10      121.82     -127.69    139.46 o 
 -19   7  10        0.36      -25.90    139.22 o 
 -17   7  10        0.56      144.14    119.52 o 
 -15   7  10     1390.63     1347.13    197.71 o 
 -13   7  10     1788.40     1467.64    186.84 o 
 -11   7  10     3594.33     3495.61    232.62 o 
  -9   7  10     1987.44     2220.85    188.45 o 
  -7   7  10     4926.41     5426.96    257.35 o 
  -5   7  10     6272.43     6912.07    202.43 o 
  -3   7  10     1951.34     1863.33    106.00 o 
  -1   7  10     9564.21     9202.94    360.37 o 
   1   7  10     9948.14     8896.60    277.21 o 
   3   7  10    11656.94    11802.94    340.98 o 
   5   7  10     9122.71     9525.39    309.38 o 
   7   7  10     5626.17     5940.73    212.27 o 
   9   7  10     9057.83     9448.54    278.04 o 
  11   7  10     4045.07     4078.86    231.47 o 
  13   7  10     2134.72     2361.59    204.30 o 
  15   7  10     1223.64     1039.40    170.77 o 
 -18   8  10     2550.09     2667.61    218.51 o 
 -16   8  10     4990.69     4649.78    298.48 o 
 -14   8  10     2726.23     2723.57    230.53 o 
 -12   8  10     2133.15     2034.12    198.42 o 
 -10   8  10     9097.70     9257.43    402.63 o 
  -8   8  10     7510.50     7170.35    302.36 o 
  -6   8  10     4345.69     4127.67    190.49 o 
  -4   8  10     3986.08     3531.38    137.99 o 
  -2   8  10     5630.03     5616.36    233.09 o 
   0   8  10     4585.50     4179.26    302.16 o 
   2   8  10     4253.52     3959.72    194.75 o 
   4   8  10     2724.09     2522.43    170.71 o 
   6   8  10      977.51      674.72    105.72 o 
   8   8  10      857.34      765.27    117.63 o 
  10   8  10      470.28      375.76    128.95 o 
  12   8  10        1.96      -76.08    101.83 o 
  14   8  10       76.96      -69.75    116.81 o 
 -17   9  10       11.40       51.13    149.30 o 
 -15   9  10     1194.25     1204.57    309.47 o 
 -13   9  10     1114.83      906.20    175.20 o 
 -11   9  10     2355.37     2241.78    207.23 o 
  -9   9  10     2252.20     2697.83    215.68 o 
  -7   9  10     4869.60     4915.95    214.03 o 
  -5   9  10     6770.62     6044.49    227.24 o 
  -3   9  10      224.64      121.55     78.53 o 
  -1   9  10     6353.57     6085.28    213.31 o 
   1   9  10     4724.24     4213.12    261.82 o 
   3   9  10     7647.75     7694.82    274.88 o 
   5   9  10     5304.58     5544.41    241.76 o 
   7   9  10     5676.31     6011.90    223.83 o 
   9   9  10     5046.53     5675.01    284.88 o 
  11   9  10     3079.94     3370.79    224.72 o 
  13   9  10     2532.60     2577.63    226.85 o 
 -16  10  10     4144.70     4212.74    366.36 o 
 -14  10  10     2184.29     2421.95    238.22 o 
 -12  10  10      693.34      656.84    159.02 o 
 -10  10  10     5059.19     5257.52    378.12 o 
  -8  10  10     7963.07     8214.23    284.44 o 
  -6  10  10     4086.95     4072.53    204.53 o 
  -4  10  10     1083.25      802.26    153.22 o 
  -2  10  10     3802.37     3351.85    167.97 o 
   0  10  10     3510.86     3181.00    167.25 o 
   2  10  10     2527.24     2531.27    227.55 o 
   4  10  10      768.37      685.99    162.35 o 
   6  10  10      297.28      217.05     97.66 o 
   8  10  10      678.21      670.45    119.52 o 
  10  10  10      410.30      245.63    112.48 o 
  12  10  10        3.44      -34.51    116.14 o 
 -15  11  10      400.34      618.56    213.62 o 
 -13  11  10      944.62      927.05    187.35 o 
 -11  11  10      635.62      679.85    180.64 o 
  -9  11  10     2660.13     3237.30    199.90 o 
  -7  11  10     2886.91     3104.67    191.60 o 
  -5  11  10      973.51      855.34    181.76 o 
  -3  11  10      739.60      696.16    115.70 o 
  -1  11  10     4938.44     5019.12    206.92 o 
   1  11  10     5944.88     6723.96    240.62 o 
   3  11  10     3918.67     3781.68    274.07 o 
   5  11  10     4205.26     3678.28    344.32 o 
   7  11  10     5142.09     5281.89    240.91 o 
   9  11  10     2268.03     2434.74    178.28 o 
  11  11  10     2104.35     1991.42    171.24 o 
 -14  12  10     2016.72     2319.88    252.88 o 
 -12  12  10      571.37      622.22    169.39 o 
 -10  12  10     2023.71     2035.72    186.74 o 
  -8  12  10     6481.46     6777.13    274.26 o 
  -6  12  10     2044.23     2165.81    222.21 o 
  -4  12  10      183.57       22.12    116.36 o 
  -2  12  10     2741.48     2684.46    174.04 o 
   0  12  10     3412.55     3136.07    183.59 o 
   2  12  10      991.55      838.16    129.48 o 
   4  12  10      324.38       54.92    116.94 o 
   6  12  10      303.90      207.60    122.73 o 
   8  12  10      388.70      121.92    109.09 o 
  10  12  10      129.88      -62.67    108.00 o 
 -13  13  10      667.87      682.11    158.13 o 
 -11  13  10       64.92      -57.71    120.67 o 
  -9  13  10     1233.99     1511.64    171.83 o 
  -7  13  10     1721.54     1946.86    224.00 o 
  -5  13  10      349.79      199.19    153.02 o 
  -3  13  10     2805.88     2933.20    253.38 o 
  -1  13  10     2894.17     3498.94    189.74 o 
   1  13  10     3802.85     4494.51    214.61 o 
   3  13  10     1612.48     1717.74    161.74 o 
   5  13  10     2946.26     3316.34    268.84 o 
   7  13  10     3006.11     3111.55    221.07 o 
   9  13  10     1046.10      683.00    156.60 o 
 -12  14  10      760.34      754.68    163.39 o 
 -10  14  10      812.98      921.66    166.06 o 
  -8  14  10     2847.99     2826.66    381.59 o 
  -6  14  10     1215.23     1129.33    205.28 o 
  -4  14  10      472.66      500.75    165.26 o 
  -2  14  10     1564.96     1695.57    316.21 o 
   0  14  10     1839.93     1938.56    165.48 o 
   2  14  10      564.34      468.61    126.19 o 
   4  14  10      216.02      -19.05     99.44 o 
   6  14  10      242.97      265.28    108.17 o 
   8  14  10      144.57      -72.37    122.75 o 
  -9  15  10      442.92      473.80    186.41 o 
  -7  15  10     1043.34     1188.13    217.06 o 
  -5  15  10      633.08      589.28    185.43 o 
  -3  15  10     1254.60     1302.57    217.82 o 
  -1  15  10      912.42     1003.32    194.13 o 
   1  15  10     1729.90     1849.65    171.09 o 
   3  15  10     1326.03     1691.10    176.56 o 
   5  15  10     1405.62     1914.56    163.76 o 
  -6  16  10      814.03      915.03    205.70 o 
  -4  16  10      624.56      495.77    176.87 o 
  -2  16  10      519.52      454.76    177.12 o 
   0  16  10      665.76      599.08    184.28 o 
   2  16  10      385.42      214.34    120.50 o 
 -19   1  11       28.80      193.13    148.69 o 
 -17   1  11       11.77       66.90    131.25 o 
 -15   1  11       39.95      -73.31    115.09 o 
 -13   1  11       68.94      -35.88    118.62 o 
 -11   1  11       84.60      -20.40    107.14 o 
  -9   1  11       24.00      -30.14     70.88 o 
  -7   1  11        0.89      110.04     62.00 o 
  -5   1  11       26.13      -57.29     72.23 o 
  -3   1  11      918.22      917.78    100.51 o 
  -1   1  11       91.48       94.95     72.90 o 
   1   1  11       40.67      -53.72     54.25 o 
   3   1  11      304.48      166.89     67.55 o 
   5   1  11       78.35      -66.54     66.90 o 
   7   1  11      207.79       50.72     88.37 o 
   9   1  11      141.82      -89.87    107.58 o 
  11   1  11       62.76     -163.18    108.78 o 
  13   1  11       12.97      -27.93    128.18 o 
  15   1  11       41.35      -82.50    139.72 o 
 -20   2  11        4.18      -63.78    125.85 o 
 -18   2  11        4.70      -70.44    121.91 o 
 -16   2  11       41.23      -49.87    132.19 o 
 -14   2  11       44.36        7.97    126.94 o 
 -12   2  11       50.21       94.40    119.19 o 
 -10   2  11      327.79      167.87    110.36 o 
  -8   2  11       95.64      107.87     87.95 o 
  -6   2  11      754.34      957.71     93.09 o 
  -4   2  11        9.22      -59.78     56.11 o 
  -2   2  11        9.81       65.54     62.66 o 
   0   2  11      945.46      841.13     74.11 o 
   2   2  11        0.40      -79.85     53.23 o 
   4   2  11      349.14      261.20     89.28 o 
   6   2  11       88.90       69.79     90.41 o 
   8   2  11        0.12     -120.65     80.43 o 
  10   2  11        1.15     -137.08     91.39 o 
  12   2  11      459.01      211.89    143.79 o 
  14   2  11       16.57     -126.55    132.15 o 
  16   2  11       70.24      -83.84    138.94 o 
 -19   3  11      179.26      254.84    155.95 o 
 -17   3  11       52.79       45.59    130.48 o 
 -15   3  11       45.30      -24.53    124.75 o 
 -13   3  11       98.18       28.22    153.32 o 
 -11   3  11       19.52      -10.58     96.97 o 
  -9   3  11       53.39      -67.51     86.98 o 
  -7   3  11       81.63      141.49     73.33 o 
  -5   3  11      157.70       78.53     87.51 o 
  -3   3  11      429.43      520.34     81.25 o 
  -1   3  11     2442.83     2464.43    121.02 o 
   1   3  11       49.60      -26.87     56.33 o 
   3   3  11      206.20       73.10     81.68 o 
   5   3  11       59.17     -104.23     69.48 o 
   7   3  11      619.49      399.28    103.15 o 
   9   3  11       19.85     -138.07     92.05 o 
  11   3  11       63.22      -40.39    107.57 o 
  13   3  11      113.20       64.94    137.85 o 
  15   3  11      204.84      230.88    164.45 o 
 -20   4  11        7.62     -150.64    131.11 o 
 -18   4  11       85.62      -23.38    131.13 o 
 -16   4  11      235.88       94.33    142.82 o 
 -14   4  11       11.57     -179.73    119.82 o 
 -12   4  11       56.79     -151.47    100.98 o 
 -10   4  11      271.83      133.73    102.47 o 
  -8   4  11       43.54     -121.11     80.74 o 
  -6   4  11      549.91      390.63    100.04 o 
  -4   4  11      539.96      578.72     89.24 o 
  -2   4  11      366.22      153.47     78.47 o 
   0   4  11      894.45      754.95    126.48 o 
   2   4  11      191.07       89.27     96.94 o 
   4   4  11      665.51      618.69    108.20 o 
   6   4  11        3.98      -45.95     80.44 o 
   8   4  11       26.05     -127.06     84.70 o 
  10   4  11        3.24     -161.48    107.65 o 
  12   4  11      579.13      413.54    130.88 o 
  14   4  11       12.71     -178.13    127.01 o 
 -19   5  11       40.74      -93.03    131.53 o 
 -17   5  11        7.57      -49.65    131.01 o 
 -15   5  11      215.45      155.94    155.05 o 
 -13   5  11       22.55     -136.32    113.87 o 
 -11   5  11      101.66        9.56    109.72 o 
  -9   5  11       57.24     -108.33     91.06 o 
  -7   5  11      902.04      682.92    130.93 o 
  -5   5  11       40.62     -104.70     69.80 o 
  -3   5  11      152.89      116.90     97.97 o 
  -1   5  11     3642.67     3587.85    179.47 o 
   1   5  11       38.14        5.85     75.74 o 
   3   5  11      180.76       10.86     83.51 o 
   5   5  11        1.73      -47.74     87.58 o 
   7   5  11      338.65      181.82    108.84 o 
   9   5  11       21.77     -143.99     95.99 o 
  11   5  11       43.79     -151.22    100.81 o 
  13   5  11       36.58     -158.88    105.92 o 
  15   5  11        3.41     -161.14    107.43 o 
 -18   6  11       41.16      -20.31    138.58 o 
 -16   6  11      213.59       -7.75    109.15 o 
 -14   6  11       59.27      -20.97    125.55 o 
 -12   6  11        3.97      -89.85    105.80 o 
 -10   6  11      144.93     -129.64     99.68 o 
  -8   6  11        4.14     -146.36     97.57 o 
  -6   6  11      924.54      741.85    106.78 o 
  -4   6  11      208.71       62.11     65.58 o 
  -2   6  11     1319.92     1206.35    164.23 o 
   0   6  11       11.06      -88.45     79.78 o 
   2   6  11       96.36      -15.60     78.66 o 
   4   6  11        0.70     -131.84     87.90 o 
   6   6  11       22.94     -110.90     73.93 o 
   8   6  11       29.38     -142.51     95.00 o 
  10   6  11       98.65     -124.62    102.33 o 
  12   6  11       86.80      -57.76    112.16 o 
  14   6  11      107.95       24.10    116.91 o 
 -19   7  11       13.19     -125.90    155.74 o 
 -17   7  11       13.12     -146.57    117.95 o 
 -15   7  11      827.02      684.52    172.54 o 
 -13   7  11       98.29       73.57    123.57 o 
 -11   7  11      263.43      215.15    122.38 o 
  -9   7  11       75.24     -136.59     91.70 o 
  -7   7  11     1347.36     1147.35    155.10 o 
  -5   7  11       87.58       -9.19     68.98 o 
  -3   7  11     3444.75     3425.95    164.27 o 
  -1   7  11     1642.23     1549.89    176.19 o 
   1   7  11       28.21      -19.38    106.17 o 
   3   7  11       74.28      -47.11     81.05 o 
   5   7  11      310.64       56.37    100.40 o 
   7   7  11       31.15     -143.51     95.68 o 
   9   7  11        6.18     -141.87     94.58 o 
  11   7  11      262.27      110.40    117.90 o 
  13   7  11       73.16     -168.26    112.17 o 
 -18   8  11       67.52      -14.28    124.62 o 
 -16   8  11      294.45      179.22    148.70 o 
 -14   8  11       13.60       99.24    137.80 o 
 -12   8  11       61.24     -110.77    118.16 o 
 -10   8  11      285.35      118.65    135.38 o 
  -8   8  11       44.35      -87.07    104.62 o 
  -6   8  11     1629.19     1481.97    141.69 o 
  -4   8  11        2.99     -114.96     76.64 o 
  -2   8  11     1161.49      878.24    111.27 o 
   0   8  11       15.05      -18.60    111.28 o 
   2   8  11      272.11      331.15    132.12 o 
   4   8  11       56.75     -115.31     87.95 o 
   6   8  11      325.19      191.20    101.04 o 
   8   8  11      170.49     -112.19     88.37 o 
  10   8  11      223.69      100.83    122.86 o 
  12   8  11        5.17     -113.64    110.85 o 
 -17   9  11       31.09     -123.70    141.28 o 
 -15   9  11      647.04      456.09    166.69 o 
 -13   9  11      626.57      463.19    189.48 o 
 -11   9  11      219.93       43.80    120.92 o 
  -9   9  11      654.93      568.48    149.83 o 
  -7   9  11      372.45      482.19    117.82 o 
  -5   9  11      430.24      300.37    136.68 o 
  -3   9  11     1208.24      987.20    171.96 o 
  -1   9  11       36.38       48.85     82.47 o 
   1   9  11      388.58      632.84    148.94 o 
   3   9  11      633.25      927.20    172.78 o 
   5   9  11     2245.21     2180.66    178.42 o 
   7   9  11      122.11      -31.35    107.46 o 
   9   9  11      129.05     -113.12    110.65 o 
  11   9  11      471.46      260.98    137.04 o 
  13   9  11       74.96     -168.59    118.48 o 
 -16  10  11      175.93       49.32    233.60 o 
 -14  10  11       48.82       64.06    145.88 o 
 -12  10  11        1.00     -169.52    113.02 o 
 -10  10  11      272.94      113.16    148.42 o 
  -8  10  11       31.52      -21.63     95.83 o 
  -6  10  11      263.23      311.97    140.61 o 
  -4  10  11      202.31      -27.09     86.44 o 
  -2  10  11      221.42      -35.35     85.74 o 
   0  10  11      507.06      366.16    119.20 o 
   2  10  11       96.68       68.44    135.73 o 
   4  10  11       32.94      -35.95    132.03 o 
   6  10  11      341.79      471.36    167.83 o 
   8  10  11      478.53      600.39    119.49 o 
  10  10  11       50.41       22.22    114.49 o 
  12  10  11       85.05       33.87    134.58 o 
 -15  11  11      209.18       84.68    183.11 o 
 -13  11  11     1207.27     1299.70    204.79 o 
 -11  11  11      224.60      234.98    157.47 o 
  -9  11  11     1433.53     1511.33    165.25 o 
  -7  11  11      156.43       65.79    135.46 o 
  -5  11  11      906.74      800.32    164.86 o 
  -3  11  11       22.45     -113.18     75.45 o 
  -1  11  11      518.64      563.04    116.13 o 
   1  11  11     1861.86     2201.57    170.81 o 
   3  11  11      889.35      671.02    177.03 o 
   5  11  11     1679.71     1755.39    222.52 o 
   7  11  11      500.75      599.35    164.32 o 
   9  11  11      235.33      148.08    108.07 o 
  11  11  11      373.55      132.99    140.20 o 
 -14  12  11      229.68      173.04    161.92 o 
 -12  12  11       46.70     -108.66    134.02 o 
 -10  12  11       72.75     -156.30    104.20 o 
  -8  12  11       51.59      167.09    111.97 o 
  -6  12  11        4.46      -37.10    130.99 o 
  -4  12  11       44.90     -172.33    114.89 o 
  -2  12  11        0.57      -73.19     89.24 o 
   0  12  11       62.18       58.30     97.39 o 
   2  12  11       13.26     -143.43     95.62 o 
   4  12  11        7.92     -103.71    130.03 o 
   6  12  11      276.13      309.74    132.60 o 
   8  12  11      453.84      475.04    145.91 o 
 -11  13  11      500.96      291.50    149.86 o 
  -9  13  11      678.27      673.39    189.43 o 
  -7  13  11      541.66      739.17    176.15 o 
  -5  13  11      759.58      394.39    163.91 o 
  -3  13  11      320.43       88.49    145.32 o 
  -1  13  11      792.50      787.13    134.94 o 
   1  13  11     1026.86     1181.79    149.20 o 
   3  13  11      702.72      556.45    141.29 o 
   5  13  11     1104.48      818.47    289.73 o 
   7  13  11      637.51      274.22    152.97 o 
 -10  14  11       21.48     -225.12    150.08 o 
  -8  14  11       76.15      149.47    196.34 o 
  -6  14  11      298.64      221.96    223.92 o 
  -4  14  11        0.44     -193.64    194.13 o 
  -2  14  11      148.54       41.49    144.65 o 
   0  14  11        0.67      -26.92    111.33 o 
   2  14  11       23.12      -21.14    109.03 o 
   4  14  11      113.02      -25.11    111.84 o 
   6  14  11      239.88      196.86    120.12 o 
  -7  15  11     1228.32     1412.45    227.35 o 
  -5  15  11      339.81      315.38    173.40 o 
  -3  15  11      373.12      145.79    167.00 o 
  -1  15  11      707.66      265.21    167.18 o 
   1  15  11      733.13      545.50    132.82 o 
   3  15  11      726.93      406.51    135.01 o 
 -18   0  12     1071.96      850.57    268.17 o 
 -16   0  12      420.20      123.05    186.05 o 
 -14   0  12     2271.88     2160.52    342.93 o 
 -12   0  12     7165.90     7703.86    510.21 o 
 -10   0  12    12516.60    14077.31    686.16 o 
  -8   0  12     6988.42     7862.91    474.92 o 
  -6   0  12    15938.73    16558.19    461.26 o 
  -4   0  12    15505.96    16148.54    681.01 o 
  -2   0  12    19307.67    20923.47    827.80 o 
   0   0  12     4924.04     5294.10    265.69 o 
   2   0  12     3981.29     3527.12    464.51 o 
   4   0  12    15063.39    15342.51    514.62 o 
   6   0  12    16805.01    16460.00    774.14 o 
   8   0  12     5346.41     4759.99    424.68 o 
  10   0  12     5126.77     5029.80    444.53 o 
  12   0  12     4912.96     5279.76    486.93 o 
  14   0  12     3584.88     4065.25    460.95 o 
 -19   1  12     2102.24     2697.33    277.21 o 
 -17   1  12     2507.91     2787.12    252.88 o 
 -15   1  12     2614.54     2694.21    252.22 o 
 -13   1  12     4692.09     4446.90    289.41 o 
 -11   1  12     1181.08     1127.43    182.85 o 
  -9   1  12     1474.79     1325.55    181.65 o 
  -7   1  12     2397.20     1922.09    135.72 o 
  -5   1  12     1893.04     1609.75    351.99 o 
  -3   1  12      209.15       67.80     87.68 o 
  -1   1  12     1034.72      847.05     88.24 o 
   1   1  12     7548.08     7736.95    224.81 o 
   3   1  12      823.30      856.99    102.59 o 
   5   1  12        6.05      215.56    106.69 o 
   7   1  12       96.20      106.87    101.37 o 
   9   1  12      240.31      123.58    139.96 o 
  11   1  12     1225.92     1353.05    367.81 o 
  13   1  12      694.72      847.55    204.67 o 
  15   1  12      416.05      449.15    177.64 o 
 -18   2  12      726.56      601.10    173.19 o 
 -16   2  12      803.51      762.49    236.06 o 
 -14   2  12     2573.75     2847.67    241.06 o 
 -12   2  12     8239.63     8885.94    390.34 o 
 -10   2  12     7085.85     7111.54    334.86 o 
  -8   2  12     5624.85     5748.65    351.53 o 
  -6   2  12    12821.07    14212.16    332.90 o 
  -4   2  12    18645.60    18277.28    425.72 o 
  -2   2  12    10714.07    11176.21    270.20 o 
   0   2  12     6289.39     6227.39    200.46 o 
   2   2  12     8596.06     8819.44    287.36 o 
   4   2  12    14625.91    15550.57    413.65 o 
   6   2  12    11944.61    12514.05    372.28 o 
   8   2  12     6725.76     6922.94    278.55 o 
  10   2  12     5225.65     5407.19    324.21 o 
  12   2  12     4145.21     4488.51    314.76 o 
  14   2  12     3045.17     3192.49    281.14 o 
 -19   3  12     1455.90     1460.24    232.38 o 
 -17   3  12     1608.32     1823.09    242.56 o 
 -15   3  12     3415.62     3429.35    266.95 o 
 -13   3  12     4542.18     4544.53    296.24 o 
 -11   3  12     2218.24     2458.66    289.90 o 
  -9   3  12     2193.02     2672.16    299.14 o 
  -7   3  12     1939.36     2002.78    140.63 o 
  -5   3  12     1042.00      963.07    141.49 o 
  -3   3  12       74.99       90.28     90.72 o 
  -1   3  12     2041.04     1702.57    143.88 o 
   1   3  12      402.90       77.27     88.83 o 
   3   3  12       69.30      -25.68     86.61 o 
   5   3  12      162.82      323.42    109.91 o 
   7   3  12       45.10       99.51    101.56 o 
   9   3  12      192.13      194.73    112.40 o 
  11   3  12      406.45      429.84    205.05 o 
  13   3  12      370.17      555.82    173.95 o 
 -18   4  12      743.23      816.01    196.00 o 
 -16   4  12     1027.93     1297.67    218.32 o 
 -14   4  12     1606.77     1719.08    221.40 o 
 -12   4  12     6995.63     6487.15    446.74 o 
 -10   4  12     4258.31     3940.33    245.17 o 
  -8   4  12     4924.67     5211.41    261.56 o 
  -6   4  12     8556.86     9122.83    263.29 o 
  -4   4  12    19441.44    21567.65    440.44 o 
  -2   4  12     5730.97     5536.71    286.61 o 
   0   4  12     6383.57     5696.12    225.59 o 
   2   4  12    12143.54    11295.30    334.44 o 
   4   4  12     8226.55     8610.77    294.80 o 
   6   4  12     7403.80     8169.87    296.31 o 
   8   4  12     9336.46    10124.58    344.27 o 
  10   4  12     5369.09     5828.16    274.25 o 
  12   4  12     2820.72     3237.17    220.85 o 
  14   4  12     2039.80     2430.47    268.75 o 
 -17   5  12     1336.25     1550.90    229.31 o 
 -15   5  12     3840.63     4014.83    293.03 o 
 -13   5  12     2737.95     2701.36    264.58 o 
 -11   5  12     2093.02     2540.48    208.09 o 
  -9   5  12     1686.60     2023.72    195.65 o 
  -7   5  12     3024.71     3291.25    221.80 o 
  -5   5  12      534.72      327.84     99.55 o 
  -3   5  12      144.91       -1.72    159.82 o 
  -1   5  12     1066.25      405.89    134.43 o 
   1   5  12      148.92       92.81     97.64 o 
   3   5  12      745.51      848.85    129.12 o 
   5   5  12        6.33      -87.95     90.55 o 
   7   5  12        0.14       17.07    100.64 o 
   9   5  12      119.25      225.49    122.96 o 
  11   5  12      153.97      256.72    122.40 o 
  13   5  12      239.34      220.14    139.85 o 
 -18   6  12      672.18      731.65    192.76 o 
 -16   6  12      846.90      856.76    199.53 o 
 -14   6  12     1867.20     1956.39    221.47 o 
 -12   6  12     4210.06     4670.14    283.14 o 
 -10   6  12     3974.94     4060.70    252.81 o 
  -8   6  12     4678.91     5248.57    273.36 o 
  -6   6  12     8511.48     9283.80    268.71 o 
  -4   6  12     8181.12     8207.11    253.72 o 
  -2   6  12     2306.54     2262.55    209.99 o 
   0   6  12     6256.27     5820.47    304.03 o 
   2   6  12    15658.65    16429.20    435.77 o 
   4   6  12     5434.75     5232.87    235.65 o 
   6   6  12     4268.68     3847.81    214.25 o 
   8   6  12     6777.22     7020.58    291.27 o 
  10   6  12     4177.14     4281.89    246.07 o 
  12   6  12     1911.44     1883.50    194.17 o 
 -17   7  12     1025.70      778.60    205.85 o 
 -15   7  12     1902.21     2071.67    235.16 o 
 -13   7  12     2280.25     2541.61    235.53 o 
 -11   7  12     1601.42     1525.34    195.16 o 
  -9   7  12     1147.08     1165.62    166.55 o 
  -7   7  12     3318.65     3331.94    370.77 o 
  -5   7  12      437.05      345.73    100.88 o 
  -3   7  12      520.02      418.24    102.15 o 
  -1   7  12       38.91     -151.80    101.20 o 
   1   7  12      384.14       62.56    211.79 o 
   3   7  12     1037.88      807.29    183.96 o 
   5   7  12      118.07     -141.26     94.18 o 
   7   7  12        1.62      -59.94    102.33 o 
   9   7  12      226.01      304.08    125.71 o 
  11   7  12       99.51      -28.73    129.46 o 
 -16   8  12      783.10      720.32    173.49 o 
 -14   8  12     2083.35     2409.22    230.20 o 
 -12   8  12     2155.59     2463.01    293.77 o 
 -10   8  12     2898.18     3197.48    231.39 o 
  -8   8  12     3815.01     4377.65    261.20 o 
  -6   8  12     6965.29     7670.89    620.36 o 
  -4   8  12     2922.68     2434.80    154.79 o 
  -2   8  12     2083.84     1761.27    138.40 o 
   0   8  12     6560.00     6542.13    329.14 o 
   2   8  12     8736.53     9806.95    587.40 o 
   4   8  12     4562.84     4382.67    291.46 o 
   6   8  12     2685.62     2505.78    191.71 o 
   8   8  12     4245.96     4300.51    240.85 o 
  10   8  12     3009.60     3080.43    223.34 o 
  12   8  12     2016.60     1994.93    204.91 o 
 -15   9  12      893.91     1438.68    215.03 o 
 -13   9  12     1548.96     2331.17    233.42 o 
 -11   9  12     1074.46     1178.39    184.61 o 
  -9   9  12     1232.53     1172.85    180.44 o 
  -7   9  12     1454.06     1161.37    196.84 o 
  -5   9  12      302.74      181.14    186.04 o 
  -3   9  12      444.85      244.46     99.73 o 
  -1   9  12      106.73       48.28     96.27 o 
   1   9  12     1086.42      903.77    183.47 o 
   3   9  12      154.11       91.11    185.92 o 
   5   9  12       31.65     -189.46    126.31 o 
   7   9  12       23.60      -33.78    111.24 o 
   9   9  12      117.90       72.50    121.62 o 
  11   9  12       87.97       48.25    129.33 o 
 -14  10  12     1508.61     1749.91    232.68 o 
 -12  10  12     1045.56     1192.85    203.26 o 
 -10  10  12     2069.11     2251.47    216.44 o 
  -8  10  12     2836.79     3066.81    195.19 o 
  -6  10  12     3569.41     3282.25    247.50 o 
  -4  10  12     1385.22     1505.46    140.26 o 
  -2  10  12     3316.56     3478.68    183.55 o 
   0  10  12     5103.69     5542.01    258.85 o 
   2  10  12     3442.37     3540.78    310.00 o 
   4  10  12     4384.42     4697.85    304.23 o 
   6  10  12     2579.28     2682.73    251.08 o 
   8  10  12     2205.07     2107.81    250.52 o 
  10  10  12     1977.58     2018.32    209.92 o 
 -13  11  12      661.10      718.70    216.31 o 
 -11  11  12      896.98      944.01    171.15 o 
  -9  11  12      736.14      598.97    139.93 o 
  -7  11  12      751.80      639.25    178.32 o 
  -5  11  12      465.94      707.78    176.34 o 
  -3  11  12      119.84      -30.24     94.56 o 
  -1  11  12       52.80       49.87     95.29 o 
   1  11  12      221.54      198.83    115.90 o 
   3  11  12       42.31     -132.05    141.91 o 
   5  11  12       59.50       43.18    151.62 o 
   7  11  12        0.25     -204.84    136.56 o 
   9  11  12       15.39     -131.87    147.64 o 
 -12  12  12      561.62      514.30    152.33 o 
 -10  12  12     1199.10     1269.43    171.34 o 
  -8  12  12     2200.62     2598.27    260.18 o 
  -6  12  12     2496.43     2851.47    250.93 o 
  -4  12  12     1346.27     1309.54    195.88 o 
  -2  12  12     2585.48     2406.39    166.30 o 
   0  12  12     2668.42     2469.90    177.26 o 
   2  12  12     2215.92     2324.34    176.08 o 
   4  12  12     2561.00     2728.71    264.51 o 
   6  12  12     1824.07     1986.59    251.06 o 
  -9  13  12      574.24      800.81    197.59 o 
  -7  13  12      622.33      747.12    189.79 o 
  -5  13  12      287.48      141.12    160.36 o 
  -3  13  12        0.96      -30.34    139.29 o 
  -1  13  12      176.81      -13.19    169.93 o 
   1  13  12       25.99     -151.51    105.69 o 
   3  13  12        8.65      -85.30    106.91 o 
   5  13  12        0.05       33.34    237.52 o 
  -6  14  12     1237.48     1675.19    232.67 o 
  -4  14  12     1336.07     1484.81    222.18 o 
  -2  14  12     1420.41     1743.23    321.97 o 
   0  14  12     1467.40     1330.01    163.16 o 
   2  14  12     1087.09      925.02    154.07 o 
 -17   1  13       42.08       25.13    146.48 o 
 -15   1  13        0.04     -159.54    115.93 o 
 -13   1  13       24.72     -158.81    106.08 o 
 -11   1  13       42.00      -51.56    114.20 o 
  -9   1  13       16.77     -155.36    103.57 o 
  -7   1  13      310.18      449.45    140.02 o 
  -5   1  13      190.24      139.47    149.28 o 
  -3   1  13       41.43       -5.86     79.80 o 
  -1   1  13      158.97      104.83     75.01 o 
   1   1  13       59.64      -96.73     64.48 o 
   3   1  13       45.97     -100.53     88.06 o 
   5   1  13      208.23      334.78    112.99 o 
   7   1  13       28.51     -183.57    122.38 o 
   9   1  13      114.19      -85.01    129.99 o 
  11   1  13        6.18     -148.74    135.88 o 
  13   1  13        6.10      -86.50    147.27 o 
 -18   2  13        1.89      -10.58    144.71 o 
 -16   2  13       12.65     -110.99    119.23 o 
 -14   2  13       72.68      194.38    138.27 o 
 -12   2  13        7.92     -127.21    125.57 o 
 -10   2  13      144.77      -99.69    111.47 o 
  -8   2  13      204.22      -58.59    144.39 o 
  -6   2  13        6.35      -21.29     75.29 o 
  -4   2  13      202.36      157.07    136.41 o 
  -2   2  13      638.32      494.59    108.53 o 
   0   2  13     1186.24      783.38    121.45 o 
   2   2  13      326.42      221.17     99.36 o 
   4   2  13       20.93       46.41     92.04 o 
   6   2  13     1017.36     1018.16    141.60 o 
   8   2  13       50.99       35.91    132.77 o 
  10   2  13        0.61     -154.44    122.28 o 
  12   2  13       62.58      -61.94    147.39 o 
 -17   3  13      104.47      -48.52    143.68 o 
 -15   3  13       14.03      -11.23    150.14 o 
 -13   3  13        0.41     -173.74    123.62 o 
 -11   3  13       25.25     -181.74    121.16 o 
  -9   3  13      166.07       18.68    107.13 o 
  -7   3  13      176.97      158.27     86.02 o 
  -5   3  13      484.47      336.49     98.15 o 
  -3   3  13      330.48      292.66    139.97 o 
  -1   3  13       92.47      -47.07     84.52 o 
   1   3  13      323.94      -11.00     92.19 o 
   3   3  13      112.67      -38.26     93.73 o 
   5   3  13      907.59     1078.00    146.04 o 
   7   3  13       12.26        6.20    101.70 o 
   9   3  13      299.68      207.94    147.52 o 
  11   3  13       21.21      -62.53    140.28 o 
  13   3  13       54.47     -121.75    141.05 o 
 -16   4  13       57.32       36.16    136.16 o 
 -14   4  13       41.97       15.94    186.05 o 
 -12   4  13        0.69      -88.25    161.30 o 
 -10   4  13      301.61      190.04    133.03 o 
  -8   4  13     1070.85     1137.56    164.31 o 
  -6   4  13      152.38       71.58     86.34 o 
  -4   4  13        9.20     -111.89     74.59 o 
  -2   4  13     1481.95     1696.02    189.19 o 
   0   4  13     1535.51     1500.87    190.72 o 
   2   4  13      365.76      137.21    100.87 o 
   4   4  13      126.56      -39.29     98.00 o 
   6   4  13     1221.52     1054.32    188.71 o 
   8   4  13      366.50      212.48    122.37 o 
  10   4  13        4.66     -159.02    111.07 o 
  12   4  13       34.99      -41.40    143.49 o 
 -17   5  13       51.03      -22.21    152.93 o 
 -15   5  13       25.90        6.90    199.17 o 
 -13   5  13       10.04     -200.26    155.66 o 
 -11   5  13       14.11     -105.51    125.75 o 
  -9   5  13        0.52     -154.86    114.66 o 
  -7   5  13      131.95      132.02    173.30 o 
  -5   5  13      229.90       62.97     91.92 o 
  -3   5  13       10.23     -223.30    151.00 o 
  -1   5  13        5.13      -93.39    161.79 o 
   1   5  13       15.90     -174.98    118.12 o 
   3   5  13       26.89     -138.30     92.20 o 
   5   5  13      127.83      -44.44    101.97 o 
   7   5  13      234.28      191.96    124.05 o 
   9   5  13      119.15       -8.94    107.96 o 
  11   5  13       67.90     -156.08    112.53 o 
 -16   6  13       95.48      171.54    169.49 o 
 -14   6  13        6.77      105.65    188.01 o 
 -12   6  13      280.25      263.18    142.98 o 
 -10   6  13      683.23      613.27    158.22 o 
  -8   6  13      672.23      850.63    159.06 o 
  -6   6  13      390.09      644.67    146.21 o 
  -4   6  13      337.91      112.52     95.84 o 
  -2   6  13      986.02      440.98    238.51 o 
   0   6  13      225.72     -165.09    110.06 o 
   2   6  13       38.32      -48.18    120.23 o 
   4   6  13        2.74     -124.02     82.68 o 
   6   6  13      317.05       45.68    107.70 o 
   8   6  13      594.84      465.13    135.27 o 
  10   6  13       22.86      -16.15    117.43 o 
 -15   7  13       72.55     -166.20    165.71 o 
 -13   7  13        0.87      -30.88    126.45 o 
 -11   7  13       73.21       88.25    147.44 o 
  -9   7  13        1.15     -160.29    137.97 o 
  -7   7  13      287.41      252.73    190.46 o 
  -5   7  13       69.29      -32.90     91.64 o 
  -3   7  13      185.01       62.62     92.34 o 
  -1   7  13        1.31     -154.61    103.07 o 
   1   7  13       75.90       32.79    123.59 o 
   3   7  13        0.82     -178.86    119.24 o 
   5   7  13       11.36     -131.57     98.15 o 
   7   7  13      683.26      603.27    137.90 o 
   9   7  13       96.51        5.53    119.98 o 
  11   7  13       63.58     -101.23    120.46 o 
 -14   8  13       46.23      -41.64    139.04 o 
 -12   8  13      355.98      -85.25    133.68 o 
 -10   8  13      728.25      628.02    163.82 o 
  -8   8  13      552.30      347.49    143.17 o 
  -6   8  13      369.30       64.95    128.78 o 
  -4   8  13      182.14        2.69     93.96 o 
  -2   8  13      389.88      273.42    103.96 o 
   0   8  13      218.06      100.44    135.99 o 
   2   8  13      525.41      523.00    165.01 o 
   4   8  13       95.58     -207.21    138.14 o 
   6   8  13       45.83      -99.63    128.78 o 
   8   8  13      560.91      342.95    175.07 o 
  10   8  13      183.56      153.69    132.08 o 
 -13   9  13        1.30      -35.02    142.82 o 
 -11   9  13        3.32     -144.48    129.72 o 
  -9   9  13       19.06      -85.42    103.12 o 
  -7   9  13       97.78     -116.71    128.06 o 
  -5   9  13      117.12      -42.26    126.68 o 
  -3   9  13      187.04       -5.62     96.40 o 
  -1   9  13       41.48      -77.45     91.43 o 
   1   9  13      290.97      330.04    201.49 o 
   3   9  13       29.20     -178.70    136.80 o 
   5   9  13       78.73     -158.27    122.97 o 
   7   9  13      364.22      111.36    153.19 o 
   9   9  13      139.82       87.86    132.19 o 
 -12  10  13      507.33      338.50    249.77 o 
 -10  10  13      320.04      -43.32    114.10 o 
  -8  10  13      227.00      146.53    144.38 o 
  -6  10  13      283.99      265.45    147.49 o 
  -4  10  13      331.92      250.91    110.64 o 
  -2  10  13      137.28     -122.27     99.63 o 
   0  10  13      223.23      168.04    114.21 o 
   2  10  13      349.65      247.19    161.04 o 
   4  10  13      502.45      160.96    160.75 o 
   6  10  13      109.13     -202.25    138.58 o 
   8  10  13      120.35     -145.84    156.23 o 
 -11  11  13        0.05       -7.72    119.10 o 
  -9  11  13       58.26     -205.23    137.89 o 
  -7  11  13       11.44      -50.71    141.03 o 
  -5  11  13      129.82      -99.46    145.47 o 
  -3  11  13      124.65      -15.96     95.27 o 
  -1  11  13       84.57       79.67    109.31 o 
   1  11  13      213.73       95.32    116.12 o 
   3  11  13      118.84       60.08    148.23 o 
   5  11  13      164.76        9.08    139.90 o 
  -8  12  13      319.94      219.39    174.86 o 
  -6  12  13      496.23      484.81    194.01 o 
  -4  12  13      271.63      -19.21    144.27 o 
  -2  12  13       19.86      -29.16    102.18 o 
   0  12  13      204.87       21.74    108.15 o 
   2  12  13      170.13      -53.53    111.19 o 
   4  12  13      424.15      108.64    165.27 o 
  -5  13  13      112.91     -115.29    142.10 o 
  -3  13  13      189.39      175.95    151.13 o 
  -1  13  13      111.38      -22.70    114.07 o 
   1  13  13      149.10      -59.60    109.39 o 
 -16   0  14        1.08     -235.82    180.17 o 
 -14   0  14      506.44      161.54    198.31 o 
 -12   0  14      315.05       70.84    202.47 o 
 -10   0  14      163.11      -31.86    202.96 o 
  -8   0  14      153.43        6.13    195.12 o 
  -6   0  14      583.51      469.65    197.08 o 
  -4   0  14       49.07      337.05    207.86 o 
  -2   0  14     2580.90     2949.08    229.71 o 
   0   0  14       86.47     -132.53    104.32 o 
   2   0  14      232.94       72.56    178.94 o 
   4   0  14     2086.14     2296.55    314.97 o 
   6   0  14     1580.24     1769.78    308.85 o 
   8   0  14      278.24      298.80    220.85 o 
  10   0  14      829.29     1100.60    289.73 o 
 -17   1  14     1333.53     1364.60    228.29 o 
 -15   1  14     1195.03     1622.19    233.23 o 
 -13   1  14     2492.25     2451.38    255.60 o 
 -11   1  14     5324.14     5418.86    323.04 o 
  -9   1  14     6232.85     5568.67    311.80 o 
  -7   1  14     3628.67     4178.32    266.22 o 
  -5   1  14     7131.79     7827.13    486.44 o 
  -3   1  14    12380.98    13854.54    608.84 o 
  -1   1  14     1452.74     1426.20    127.72 o 
   1   1  14     3272.63     3255.23    187.08 o 
   3   1  14     2802.04     2487.46    180.50 o 
   5   1  14     5008.20     4744.37    315.63 o 
   7   1  14     1661.51     1305.53    205.81 o 
   9   1  14     2660.61     2944.91    277.84 o 
  11   1  14     1687.03     1462.08    233.14 o 
 -16   2  14       64.77      -10.82    146.16 o 
 -14   2  14      293.03      226.50    152.49 o 
 -12   2  14      282.49      205.91    167.41 o 
 -10   2  14        1.69      -20.70    128.50 o 
  -8   2  14       17.58     -114.83    108.67 o 
  -6   2  14      277.57       17.38     94.12 o 
  -4   2  14      169.45      223.80    179.43 o 
  -2   2  14     2127.62     2345.76    169.72 o 
   0   2  14      110.69     -122.70     81.80 o 
   2   2  14       94.66       75.28     96.27 o 
   4   2  14     1546.08     1763.37    166.77 o 
   6   2  14     1312.48     1069.03    193.74 o 
   8   2  14      324.30       61.64    143.36 o 
  10   2  14      639.39      615.45    182.14 o 
 -15   3  14     1002.88      962.13    200.88 o 
 -13   3  14     1934.99     2264.00    258.27 o 
 -11   3  14     5453.75     6138.49    365.01 o 
  -9   3  14     5070.18     5400.33    423.46 o 
  -7   3  14     3969.42     4099.37    193.34 o 
  -5   3  14     7012.65     7486.13    303.30 o 
  -3   3  14     6920.11     6852.62    328.89 o 
  -1   3  14     3783.85     3503.06    295.91 o 
   1   3  14     2316.26     2096.40    167.43 o 
   3   3  14     4584.62     4783.94    234.71 o 
   5   3  14     2647.50     2954.57    205.56 o 
   7   3  14     3053.11     3569.04    280.63 o 
   9   3  14     2031.29     2169.75    253.62 o 
  11   3  14     1406.15     1230.57    226.43 o 
 -16   4  14      260.41      382.49    216.43 o 
 -14   4  14      193.74      146.72    171.70 o 
 -12   4  14      316.69      387.11    163.86 o 
 -10   4  14      103.99      111.78    184.58 o 
  -8   4  14       58.20      -43.10    242.76 o 
  -6   4  14      150.08       16.08    114.66 o 
  -4   4  14      176.59      105.31    106.93 o 
  -2   4  14     1490.62     1494.18    257.02 o 
   0   4  14     1367.80      939.84    178.08 o 
   2   4  14       30.25     -146.79    115.49 o 
   4   4  14      652.80      696.16    137.11 o 
   6   4  14     1464.18     1830.87    184.42 o 
   8   4  14      556.52      762.32    148.55 o 
  10   4  14      390.85      363.41    168.20 o 
 -15   5  14     1380.60     1425.47    243.73 o 
 -13   5  14     1978.04     2622.62    291.30 o 
 -11   5  14     3898.24     3853.52    376.65 o 
  -9   5  14     3623.97     4472.10    282.49 o 
  -7   5  14     4552.74     5230.94    255.83 o 
  -5   5  14     6282.62     6740.81    363.42 o 
  -3   5  14     3951.44     3187.70    349.45 o 
  -1   5  14     4918.37     4575.44    282.88 o 
   1   5  14     2378.26     1921.67    228.79 o 
   3   5  14     4325.73     4303.20    381.80 o 
   5   5  14     1752.16     1565.72    175.86 o 
   7   5  14     3046.51     3259.43    224.15 o 
   9   5  14     1757.46     1689.95    193.84 o 
 -14   6  14      153.59       98.79    198.55 o 
 -12   6  14      497.30      392.19    221.58 o 
 -10   6  14      316.60      622.81    164.47 o 
  -8   6  14       53.39     -173.55    167.42 o 
  -6   6  14        7.82     -131.74     87.83 o 
  -4   6  14      102.34       27.58    100.98 o 
  -2   6  14      567.52      466.15    176.98 o 
   0   6  14     1241.00     1359.79    203.42 o 
   2   6  14      182.73      214.62    145.36 o 
   4   6  14      228.34      321.86    217.18 o 
   6   6  14      915.33     1333.27    168.83 o 
   8   6  14      848.95     1318.36    180.61 o 
 -13   7  14     1781.75     2221.54    334.85 o 
 -11   7  14     2719.51     3291.38    376.90 o 
  -9   7  14     3163.84     3962.22    271.98 o 
  -7   7  14     3105.48     3000.04    375.31 o 
  -5   7  14     4275.40     4659.92    213.41 o 
  -3   7  14     4784.17     4602.80    213.52 o 
  -1   7  14     4375.10     4125.84    285.85 o 
   1   7  14     2533.31     2212.13    232.70 o 
   3   7  14     2999.95     2970.54    413.90 o 
   5   7  14     2131.51     2093.74    247.17 o 
   7   7  14     1471.63     1626.40    236.93 o 
 -12   8  14      413.58      326.60    165.21 o 
 -10   8  14       58.00       91.24    139.60 o 
  -8   8  14       15.82        2.28    148.43 o 
  -6   8  14       45.76      -83.01    136.61 o 
  -4   8  14        1.14      -86.08    103.60 o 
  -2   8  14      198.81      362.48    123.63 o 
   0   8  14      846.86     1095.33    198.89 o 
   2   8  14      518.09      567.26    182.49 o 
   4   8  14      184.46       98.93    184.70 o 
   6   8  14      222.78       52.76    155.08 o 
 -11   9  14     1741.14     1932.38    229.57 o 
  -9   9  14     2766.94     3049.83    464.75 o 
  -7   9  14     2535.80     2487.72    258.64 o 
  -5   9  14     3062.66     3592.29    198.59 o 
  -3   9  14     4065.18     4819.03    227.24 o 
  -1   9  14     2867.51     3037.87    190.10 o 
   1   9  14     2435.12     2472.78    252.24 o 
   3   9  14     2352.77     2070.35    249.65 o 
   5   9  14     2134.79     2278.44    259.56 o 
 -10  10  14        3.67     -111.98    187.48 o 
  -8  10  14        0.79       -1.98    153.65 o 
  -6  10  14       42.98     -134.80    166.77 o 
  -4  10  14       24.49      112.27    117.37 o 
  -2  10  14      204.92      201.97    132.93 o 
   0  10  14      431.55      568.02    137.29 o 
   2  10  14      448.87      621.79    198.14 o 
   4  10  14      157.21       33.34    169.67 o 
  -7  11  14     1577.83     2057.85    257.43 o 
  -5  11  14     2069.38     2042.30    245.60 o 
  -3  11  14     2836.24     2962.33    192.81 o 
  -1  11  14     1965.18     1865.10    178.42 o 
   1  11  14     1379.39     1556.67    174.98 o 
 -15   1  15       24.76        2.21    141.02 o 
 -13   1  15       31.86      -87.08    125.45 o 
 -11   1  15        4.18     -171.55    114.36 o 
  -9   1  15       22.23     -179.47    119.65 o 
  -7   1  15       28.98     -162.89    120.44 o 
  -5   1  15      104.06      -67.66    158.60 o 
  -3   1  15      173.46      255.77    106.77 o 
  -1   1  15        6.74      -69.65    109.56 o 
   1   1  15       25.33     -101.33     96.62 o 
   3   1  15        2.09     -156.08    119.16 o 
   5   1  15        4.98      -74.81    126.51 o 
   7   1  15        0.51     -147.15    133.45 o 
   9   1  15        3.83     -140.71    147.58 o 
 -14   2  15        3.95     -109.17    144.05 o 
 -12   2  15       40.79       22.91    145.34 o 
 -10   2  15      176.71      -40.74    140.10 o 
  -8   2  15       10.67     -188.85    183.67 o 
  -4   2  15       22.25       -1.44    123.11 o 
  -2   2  15       76.21       33.12    116.28 o 
   0   2  15      166.86      295.20    137.08 o 
   2   2  15       23.24     -143.29     95.53 o 
   4   2  15       58.86     -163.46    111.27 o 
   6   2  15       42.64      -85.60    142.19 o 
   8   2  15       76.59      -27.70    147.70 o 
 -13   3  15       17.62     -161.75    129.31 o 
 -11   3  15       82.45       45.41    139.59 o 
  -9   3  15      146.66      -12.50    180.90 o 
  -5   3  15       49.12     -114.64     85.59 o 
  -3   3  15      328.43      273.79    130.49 o 
  -1   3  15       33.68       35.36    128.42 o 
   1   3  15      308.95      216.01    153.49 o 
   3   3  15        0.70     -119.44     98.89 o 
   5   3  15        2.93     -169.63    113.08 o 
   7   3  15        3.15      -37.17    225.88 o 
 -14   4  15       84.40       45.79    165.31 o 
 -12   4  15        0.96      -41.68    149.65 o 
 -10   4  15      177.57       36.03    169.63 o 
  -6   4  15       17.73     -108.09    105.22 o 
  -4   4  15       12.67     -138.88     92.58 o 
  -2   4  15      121.03      160.82    132.59 o 
   0   4  15      582.66      373.72    153.90 o 
   2   4  15        2.74     -171.96    114.64 o 
   4   4  15       55.75     -125.59    129.79 o 
   6   4  15      107.74      -96.66    120.18 o 
   8   4  15      241.72      136.63    166.96 o 
 -13   5  15        4.09     -201.95    134.63 o 
 -11   5  15      172.31     -132.11    168.89 o 
  -7   5  15       53.51       60.70    118.11 o 
  -5   5  15        5.24     -132.05     88.03 o 
  -3   5  15        3.42      -33.08    186.78 o 
  -1   5  15       59.09      -64.22    129.65 o 
   1   5  15      134.08      -41.05    129.81 o 
   3   5  15        0.11     -206.85    137.90 o 
   5   5  15        6.38     -191.77    127.85 o 
   7   5  15       13.98     -165.61    110.40 o 
 -12   6  15       24.64      -51.73    189.97 o 
 -10   6  15       83.27       73.54    195.61 o 
  -8   6  15      366.32      447.11    248.07 o 
  -6   6  15       85.96     -135.01     90.01 o 
  -4   6  15        3.68      -68.21    112.24 o 
  -2   6  15      272.39      660.60    225.26 o 
   0   6  15      477.62      652.18    174.24 o 
   2   6  15       11.11     -180.18    120.12 o 
   4   6  15        2.35     -252.24    234.27 o 
   6   6  15      283.68      269.04    165.53 o 
 -11   7  15      141.21       -7.28    128.47 o 
  -9   7  15      164.14      224.29    228.45 o 
  -7   7  15      117.83     -135.78    144.39 o 
  -5   7  15      129.60       21.26    113.92 o 
  -3   7  15        0.22     -156.11    104.07 o 
  -1   7  15       70.82       76.94    141.27 o 
   1   7  15        1.38     -140.83    148.14 o 
   3   7  15        5.51     -216.15    144.10 o 
   5   7  15        3.03     -216.99    144.66 o 
 -10   8  15       56.03      103.20    234.83 o 
  -8   8  15      326.20      302.63    167.69 o 
  -6   8  15      193.53       94.88    148.62 o 
  -4   8  15       36.35      -51.50    108.13 o 
  -2   8  15      300.13      227.79    125.33 o 
   0   8  15      368.64      265.58    160.72 o 
   2   8  15      154.04       66.46    162.49 o 
   4   8  15        2.14     -232.60    155.07 o 
  -7   9  15      191.20      -81.89    156.77 o 
  -5   9  15      136.84       20.75    119.82 o 
  -3   9  15       37.74      -37.49    117.39 o 
  -1   9  15       23.98     -159.94    106.62 o 
   1   9  15       66.19      -13.56    150.41 o 
  -4  10  15      238.84      160.47    184.52 o 
  -2  10  15      288.53      175.10    130.41 o 
 -12   0  16     1611.56     2130.36    368.91 o 
 -10   0  16     2311.14     3006.36    419.78 o 
  -8   0  16     3064.54     3859.90    407.78 o 
  -4   0  16     3420.95     3103.40    356.31 o 
   0   0  16     1866.90     1893.58    323.57 o 
   2   0  16     1638.90     1859.49    331.17 o 
   4   0  16     1010.28      862.82    266.21 o 
   6   0  16      377.69      254.20    238.51 o 
 -11   1  16      164.34      -36.53    153.43 o 
  -9   1  16       88.99       61.33    144.71 o 
  -7   1  16      290.17      439.02    263.76 o 
  -3   1  16     1143.84     1169.73    298.31 o 
  -1   1  16     1858.32     2024.54    240.27 o 
   1   1  16     2815.11     3473.69    375.92 o 
   3   1  16     1349.56     1685.48    221.45 o 
   5   1  16     1490.27     1406.83    281.89 o 
 -12   2  16     1453.56     1614.65    244.11 o 
 -10   2  16     1851.99     1786.08    239.37 o 
  -8   2  16     2953.16     3234.51    400.42 o 
  -6   2  16     2041.87     2118.59    374.79 o 
  -4   2  16     2850.05     2625.30    350.19 o 
  -2   2  16     1776.74     1450.14    215.82 o 
   0   2  16     1756.75     1904.02    233.57 o 
   2   2  16     1193.81     1364.36    307.13 o 
   4   2  16      859.64      762.18    180.69 o 
 -11   3  16      115.63      107.87    153.57 o 
  -9   3  16      215.40      255.67    253.95 o 
  -5   3  16      272.53      259.59    244.89 o 
  -3   3  16     1188.11     1327.40    220.83 o 
  -1   3  16     2030.51     2536.00    256.11 o 
   1   3  16     1546.55     1799.66    231.22 o 
   3   3  16     1444.90     1077.32    295.12 o 
   5   3  16     1302.12     1237.88    207.74 o 
 -10   4  16     1783.47     2793.90    456.30 o 
  -6   4  16     1578.21     1129.03    288.02 o 
  -4   4  16     1729.49     1843.54    222.56 o 
  -2   4  16     2662.98     2797.92    253.58 o 
   0   4  16      925.63      795.24    190.25 o 
   2   4  16      747.41      562.12    186.29 o 
   4   4  16      725.69      355.59    170.49 o 
  -7   5  16      568.44      151.24    220.37 o 
  -5   5  16      333.72       51.81    122.73 o 
  -3   5  16      634.52      825.35    190.31 o 
  -1   5  16     2280.15     2646.80    258.35 o 
   1   5  16     1049.16     1116.06    203.00 o 
   3   5  16     1340.56     1909.60    256.53 o 
  -8   6  16     1106.54     1145.47    299.78 o 
  -6   6  16     1163.62     1217.75    165.23 o 
  -4   6  16     1087.24      814.76    144.61 o 
  -2   6  16     2840.44     2408.81    363.27 o 
   0   6  16      674.20      467.48    180.97 o 
   2   6  16      421.95      378.04    175.95 o 
  -7   7  16      455.92      133.15    174.92 o 
  -5   7  16      538.70      587.25    147.95 o 
  -3   7  16      421.47      784.96    151.94 o 
  -1   7  16     1593.50     2287.98    370.13 o 
  -5   1  17        3.68     -143.65    199.53 o 
  -3   1  17        0.09       52.21    182.86 o 
   1   1  17       14.73       74.27    210.81 o 
  -6   2  17       23.88     -231.41    186.05 o 
  -4   2  17       14.59      -96.58    206.63 o 
  -2   2  17        6.11      158.35    218.65 o 
   0   2  17       64.23      -49.53    206.88 o 
  -5   3  17       19.15     -131.62    190.95 o 
  -3   3  17        0.20     -144.39    193.40 o 
  -1   3  17      103.84       35.30    145.11 o 
                                                 
